# Supplementary material for: N-(5-Amino-1H-1,2,4-triazol-3-yl)pyridine-2-carboxamide
Source: Acta Crystallogr Sect E Struct Rep Online. 2013 Jan 12;69(Pt 2):o227–8. doi: 10.1107/S1600536813000123 (PMC3569762; doi:10.1107/S1600536813000123)
Supplement: Supplementary file 1 [file e-69-0o227-sup1.cif]

##############################################################################
#                                                                            #
# This CIF contains the data in a paper accepted for publication in          #
# Acta Crystallographica Section E. It conforms to the requirements of       #
# Notes for Authors for Acta Crystallographica Section E, and has been       #
# peer reviewed under the auspices of the IUCr Commission on Journals.       #
#                                                                            #
# Full details of the Crystallographic Information File format               #
# are given in the paper "The Crystallographic Information File (CIF):       #
# a New Standard Archive File for Crystallography" by S. R. Hall, F. H.      #
# Allen and I. D. Brown [Acta Cryst. (1991), A47, 655-685].                  #
#                                                                            #
# The current version of the core CIF dictionary is obtainable from          #
# ftp://ftp.iucr.org/pub/cif_core.dic.                                       #
#                                                                            #
# Software is freely available for graphical display of the structure(s)     #
# in this CIF. For information consult the CIF software page                 #
# http://www.iucr.org/resources/cif/software.                                #
#                                                                            #
# This file may be used for bona fide research purposes within the           #
# scientific community so long as proper attribution is given to the journal # 
# article from which it was obtained.                                        #
#                                                                            #
##############################################################################
data_I
_audit_creation_method     SHELXL-97
_chemical_name_systematic
;
<i>N</i>-(5-Amino-1<i>H</i>-1,2,4-triazol-3-yl)pyridine-2-carboxamide
;
_chemical_name_common     5-amino-3-picolinamido-1H-1,2,4-triazole
_chemical_formula_moiety     'C8 H8 N6 O'
_chemical_formula_sum     'C8 H8 N6 O'
_chemical_formula_iupac     'C8 H8 N6 O'
_chemical_formula_weight     204.20
_chemical_melting_point     494.0(10)
_symmetry_cell_setting     tetragonal
_symmetry_space_group_name_H-M     'P 41 21 2'
_symmetry_space_group_name_Hall     'P 4abw 2nw'
loop_
    _symmetry_equiv_pos_as_xyz
    'x, y, z'
    '-y+1/2, x+1/2, z+1/4'
    '-x, -y, z+1/2'
    'y+1/2, -x+1/2, z+3/4'
    'x+1/2, -y+1/2, -z+3/4'
    'y, x, -z'
    '-x+1/2, y+1/2, -z+1/4'
    '-y, -x, -z+1/2'
_cell_length_a     9.5480(5)
_cell_length_b     9.5480(5)
_cell_length_c     21.9570(9)
_cell_angle_alpha     90.00
_cell_angle_beta     90.00
_cell_angle_gamma     90.00
_cell_volume     2001.69(17)
_cell_formula_units_Z     8
_cell_measurement_reflns_used     2353
_cell_measurement_theta_min     1.00
_cell_measurement_theta_max     27.48
_cell_measurement_temperature     293(2)
_exptl_crystal_description     prism
_exptl_crystal_colour     colourless
_exptl_crystal_size_max     0.15
_exptl_crystal_size_mid     0.09
_exptl_crystal_size_min     0.05
_exptl_crystal_density_diffrn     1.355
_exptl_crystal_density_meas     ?
_exptl_crystal_density_method     'not measured'
_exptl_crystal_F_000     848
_exptl_absorpt_coefficient_mu     0.099
_exptl_absorpt_correction_type     none
_exptl_absorpt_process_details     ?
_exptl_absorpt_correction_T_min     ?
_exptl_absorpt_correction_T_max     ?
_exptl_special_details     ?
_diffrn_ambient_temperature     293(2)
_diffrn_radiation_type     MoK\a
_diffrn_radiation_wavelength     0.71073
_diffrn_radiation_source     'fine-focus sealed tube'
_diffrn_radiation_monochromator     graphite
_diffrn_measurement_device_type     'Nonius KappaCCD'
_diffrn_measurement_method     'omega and phi scans'
_diffrn_detector_area_resol_mean     9
_diffrn_reflns_number     4484
_diffrn_reflns_av_R_equivalents     0.0477
_diffrn_reflns_av_sigmaI/netI     0.0368
_diffrn_reflns_theta_min     2.33
_diffrn_reflns_theta_max     27.49
_diffrn_reflns_theta_full     27.49
_diffrn_measured_fraction_theta_max     0.999
_diffrn_measured_fraction_theta_full     0.999
_diffrn_reflns_limit_h_min     -12
_diffrn_reflns_limit_h_max     12
_diffrn_reflns_limit_k_min     -8
_diffrn_reflns_limit_k_max     8
_diffrn_reflns_limit_l_min     -28
_diffrn_reflns_limit_l_max     27
_refine_special_details
;
Refinement of <i>F</i>^2^ against ALL reflections. The weighted <i>R</i>-factor
<i>wR</i> and goodness of fit <i>S</i> are based on <i>F</i>^2^, conventional
<i>R</i>-factors <i>R</i> are based on <i>F</i>, with <i>F</i> set to zero for
negative <i>F</i>^2^. The threshold expression of <i>F</i>^2^ >
\s(<i>F</i>^2^) is used only for calculating <i>R</i>-factors(gt) <i>etc</i>.
and is not relevant to the choice of reflections for refinement.
<i>R</i>-factors based on <i>F</i>^2^ are statistically about twice as large
as those based on <i>F</i>, and <i>R</i>- factors based on ALL data will be
even larger.
;
_reflns_number_total     1407
_reflns_number_gt     915
_reflns_threshold_expression     I>2sigma(I)
_refine_ls_structure_factor_coef     Fsqd
_refine_ls_matrix_type     full
_refine_ls_R_factor_all     0.0715
_refine_ls_R_factor_gt     0.0384
_refine_ls_wR_factor_gt     0.0896
_refine_ls_wR_factor_ref     0.1068
_refine_ls_goodness_of_fit_ref     1.067
_refine_ls_restrained_S_all     1.067
_refine_ls_number_reflns     1407
_refine_ls_number_parameters     137
_refine_ls_number_restraints     0
_refine_ls_hydrogen_treatment     constr
_refine_ls_weighting_scheme     calc
_refine_ls_weighting_details
         'calc w=1/[\s^2^(Fo^2^)+(0.0557P)^2^+0.0085P] where P=(Fo^2^+2Fc^2^)/3'
_atom_sites_solution_hydrogens     difmap
_atom_sites_solution_primary     direct
_atom_sites_solution_secondary     difmap
_refine_ls_shift/su_max     0.000
_refine_ls_shift/su_mean     0.000
_refine_diff_density_max     0.120
_refine_diff_density_min     -0.126
_refine_ls_extinction_method     'SHELXL97 (Sheldrick, 2008)'
_refine_ls_extinction_coef     0.013(2)
_refine_ls_extinction_expression
                                  'Fc^*^=kFc[1+0.001xFc^2^\l^3^/sin(2\q)]^-1/4^'
loop_
    _atom_type_symbol
    _atom_type_description
    _atom_type_scat_dispersion_real
    _atom_type_scat_dispersion_imag
    _atom_type_scat_source
    'C' 'C' 0.0033 0.0016
                         'International Tables Vol C Tables 4.2.6.8 and 6.1.1.4'
    'H' 'H' 0.0000 0.0000
                         'International Tables Vol C Tables 4.2.6.8 and 6.1.1.4'
    'N' 'N' 0.0061 0.0033
                         'International Tables Vol C Tables 4.2.6.8 and 6.1.1.4'
    'O' 'O' 0.0106 0.0060
                         'International Tables Vol C Tables 4.2.6.8 and 6.1.1.4'
_computing_data_collection     'COLLECT (Nonius, 1998)'
_computing_cell_refinement     'DENZO and SCALEPACK (Otwinowski & Minor, 1997)'
_computing_data_reduction     'DENZO and SCALEPACK (Otwinowski & Minor, 1997)'
_computing_structure_solution     'SHELXS97 (Sheldrick, 2008)'
_computing_structure_refinement     'SHELXL97 (Sheldrick, 2008)'
_computing_molecular_graphics
                    'PLATON (Spek, 2009) and DIAMOND (Brandenburg & Putz, 2006)'
_computing_publication_material     'publCIF (Westrip, 2010)'
loop_
    _atom_site_type_symbol
    _atom_site_label
    _atom_site_fract_x
    _atom_site_fract_y
    _atom_site_fract_z
    _atom_site_U_iso_or_equiv
    _atom_site_adp_type
    _atom_site_calc_flag
    _atom_site_refinement_flags
    _atom_site_occupancy
    _atom_site_symmetry_multiplicity
    _atom_site_disorder_assembly
    _atom_site_disorder_group
    O O17 0.1793(2) 0.33529(18) 0.25244(8) 0.0726(6) Uani d . 1 1 . .
    N N11 0.0462(3) 0.1210(3) 0.36912(9) 0.0708(7) Uani d . 1 1 . .
    N N18 0.1596(2) 0.09855(19) 0.25946(8) 0.0513(5) Uani d . 1 1 . .
    H H18 0.1399 0.0318 0.2843 0.062 Uiso d R 1 1 . .
    N N20 0.2076(2) -0.0746(2) 0.18712(8) 0.0495(5) Uani d . 1 1 . .
    N N21 0.2450(2) -0.0695(2) 0.12653(8) 0.0503(5) Uani d . 1 1 . .
    H H21 0.2593 -0.1412 0.1036 0.060 Uiso d R 1 1 . .
    N N22 0.2887(3) 0.1049(2) 0.05253(9) 0.0797(9) Uani d . 1 1 . .
    H H22A 0.3046 0.0438 0.0246 0.096 Uiso d R 1 1 . .
    H H22B 0.2939 0.1928 0.0442 0.096 Uiso d R 1 1 . .
    N N23 0.2279(2) 0.14920(19) 0.15549(8) 0.0543(6) Uani d . 1 1 . .
    C C12 -0.0006(4) 0.1273(4) 0.42633(13) 0.0885(11) Uani d . 1 1 . .
    H H12 -0.0387 0.0467 0.4434 0.106 Uiso calc R 1 1 . .
    C C13 0.0043(4) 0.2465(4) 0.46156(14) 0.0871(10) Uani d . 1 1 . .
    H H13 -0.0288 0.2460 0.5014 0.104 Uiso calc R 1 1 . .
    C C14 0.0583(5) 0.3637(4) 0.43690(15) 0.1011(12) Uani d . 1 1 . .
    H H14 0.0627 0.4458 0.4596 0.121 Uiso calc R 1 1 . .
    C C15 0.1072(4) 0.3613(3) 0.37768(13) 0.0877(11) Uani d . 1 1 . .
    H H15 0.1451 0.4412 0.3599 0.105 Uiso calc R 1 1 . .
    C C16 0.0983(3) 0.2377(3) 0.34567(11) 0.0585(7) Uani d . 1 1 . .
    C C17 0.1488(3) 0.2302(3) 0.28160(11) 0.0541(6) Uani d . 1 1 . .
    C C19 0.1992(2) 0.0590(2) 0.20093(10) 0.0463(6) Uani d . 1 1 . .
    C C22 0.2557(3) 0.0633(2) 0.10904(10) 0.0503(6) Uani d . 1 1 . .
loop_
    _atom_site_aniso_label
    _atom_site_aniso_U_11
    _atom_site_aniso_U_22
    _atom_site_aniso_U_33
    _atom_site_aniso_U_12
    _atom_site_aniso_U_13
    _atom_site_aniso_U_23
    O17 0.1132(17) 0.0408(10) 0.0639(11) -0.0008(10) 0.0054(11) 0.0032(9)
    N11 0.0937(19) 0.0633(16) 0.0552(13) -0.0053(13) 0.0148(12) -0.0079(11)
    N18 0.0701(14) 0.0370(11) 0.0468(11) -0.0015(10) 0.0061(10) -0.0016(9)
    N20 0.0677(14) 0.0356(11) 0.0453(10) 0.0003(9) 0.0062(9) -0.0003(9)
    N21 0.0723(14) 0.0345(11) 0.0442(10) 0.0013(10) 0.0061(9) -0.0020(8)
    N22 0.147(3) 0.0395(13) 0.0522(13) 0.0045(14) 0.0264(15) 0.0046(10)
    N23 0.0790(15) 0.0351(10) 0.0487(11) -0.0009(10) 0.0068(11) 0.0014(9)
    C12 0.115(3) 0.085(2) 0.0647(18) -0.010(2) 0.0275(18) -0.0075(17)
    C13 0.104(3) 0.093(3) 0.0643(18) 0.014(2) 0.0149(17) -0.0163(19)
    C14 0.148(4) 0.080(3) 0.076(2) 0.018(3) 0.009(2) -0.033(2)
    C15 0.136(3) 0.0541(19) 0.073(2) 0.0064(19) 0.0134(19) -0.0150(16)
    C16 0.0715(18) 0.0512(17) 0.0528(14) 0.0080(13) 0.0001(12) -0.0059(13)
    C17 0.0664(16) 0.0402(14) 0.0558(14) 0.0025(12) -0.0052(12) -0.0005(12)
    C19 0.0576(15) 0.0364(13) 0.0448(13) -0.0009(11) 0.0011(11) 0.0022(10)
    C22 0.0686(17) 0.0355(13) 0.0468(13) -0.0007(12) 0.0043(12) -0.0005(11)
_geom_special_details
;
All e.s.d.'s (except the e.s.d. in the dihedral angle between two l.s. planes)
are estimated using the full covariance matrix. The cell e.s.d.'s are taken
into account individually in the estimation of e.s.d.'s in distances, angles
and torsion angles; correlations between e.s.d.'s in cell parameters are only
used when they are defined by crystal symmetry. An approximate (isotropic)
treatment of cell e.s.d.'s is used for estimating e.s.d.'s involving l.s.
planes.
;
loop_
    _geom_bond_atom_site_label_1
    _geom_bond_atom_site_label_2
    _geom_bond_site_symmetry_2
    _geom_bond_distance
    _geom_bond_publ_flag
    O17 C17 . 1.225(3) ?
    N11 C16 . 1.324(3) ?
    N11 C12 . 1.335(3) ?
    N18 C17 . 1.352(3) ?
    N18 C19 . 1.392(3) ?
    N18 H18 . 0.8600 ?
    N20 C19 . 1.314(3) ?
    N20 N21 . 1.378(2) ?
    N21 C22 . 1.329(3) ?
    N21 H21 . 0.8600 ?
    N22 C22 . 1.340(3) ?
    N22 H22A . 0.8600 ?
    N22 H22B . 0.8600 ?
    N23 C22 . 1.335(3) ?
    N23 C19 . 1.347(3) ?
    C12 C13 . 1.377(4) ?
    C12 H12 . 0.9300 ?
    C13 C14 . 1.346(5) ?
    C13 H13 . 0.9300 ?
    C14 C15 . 1.382(4) ?
    C14 H14 . 0.9300 ?
    C15 C16 . 1.376(4) ?
    C15 H15 . 0.9300 ?
    C16 C17 . 1.489(3) ?
loop_
    _geom_angle_atom_site_label_1
    _geom_angle_atom_site_label_2
    _geom_angle_atom_site_label_3
    _geom_angle_site_symmetry_1
    _geom_angle_site_symmetry_3
    _geom_angle
    _geom_angle_publ_flag
    C16 N11 C12 . . 117.0(2) ?
    C17 N18 C19 . . 127.3(2) ?
    C17 N18 H18 . . 116.4 ?
    C19 N18 H18 . . 116.3 ?
    C19 N20 N21 . . 101.78(18) ?
    C22 N21 N20 . . 109.41(18) ?
    C22 N21 H21 . . 125.3 ?
    N20 N21 H21 . . 125.3 ?
    C22 N22 H22A . . 120.0 ?
    C22 N22 H22B . . 120.0 ?
    H22A N22 H22B . . 120.0 ?
    C22 N23 C19 . . 102.32(19) ?
    N11 C12 C13 . . 123.7(3) ?
    N11 C12 H12 . . 118.1 ?
    C13 C12 H12 . . 118.1 ?
    C14 C13 C12 . . 118.3(3) ?
    C14 C13 H13 . . 120.8 ?
    C12 C13 H13 . . 120.8 ?
    C13 C14 C15 . . 119.6(3) ?
    C13 C14 H14 . . 120.2 ?
    C15 C14 H14 . . 120.2 ?
    C16 C15 C14 . . 118.3(3) ?
    C16 C15 H15 . . 120.9 ?
    C14 C15 H15 . . 120.9 ?
    N11 C16 C15 . . 123.1(2) ?
    N11 C16 C17 . . 116.7(2) ?
    C15 C16 C17 . . 120.2(3) ?
    O17 C17 N18 . . 123.7(2) ?
    O17 C17 C16 . . 122.1(2) ?
    N18 C17 C16 . . 114.1(2) ?
    N20 C19 N23 . . 116.0(2) ?
    N20 C19 N18 . . 119.6(2) ?
    N23 C19 N18 . . 124.4(2) ?
    N21 C22 N23 . . 110.5(2) ?
    N21 C22 N22 . . 124.6(2) ?
    N23 C22 N22 . . 124.9(2) ?
loop_
    _geom_torsion_atom_site_label_1
    _geom_torsion_atom_site_label_2
    _geom_torsion_atom_site_label_3
    _geom_torsion_atom_site_label_4
    _geom_torsion_site_symmetry_1
    _geom_torsion_site_symmetry_2
    _geom_torsion_site_symmetry_3
    _geom_torsion_site_symmetry_4
    _geom_torsion
    _geom_torsion_publ_flag
    C19 N20 N21 C22 . . . . -0.1(3) ?
    C16 N11 C12 C13 . . . . -0.8(6) ?
    N11 C12 C13 C14 . . . . 0.6(6) ?
    C12 C13 C14 C15 . . . . -0.2(6) ?
    C13 C14 C15 C16 . . . . 0.2(5) ?
    C12 N11 C16 C15 . . . . 0.8(5) ?
    C12 N11 C16 C17 . . . . -179.3(3) ?
    C14 C15 C16 N11 . . . . -0.5(5) ?
    C14 C15 C16 C17 . . . . 179.6(3) ?
    C19 N18 C17 O17 . . . . -3.3(4) ?
    C19 N18 C17 C16 . . . . 177.7(2) ?
    N11 C16 C17 O17 . . . . 168.9(3) ?
    C15 C16 C17 O17 . . . . -11.3(4) ?
    N11 C16 C17 N18 . . . . -12.1(4) ?
    C15 C16 C17 N18 . . . . 167.8(3) ?
    N21 N20 C19 N23 . . . . -0.2(3) ?
    N21 N20 C19 N18 . . . . 178.5(2) ?
    C22 N23 C19 N20 . . . . 0.5(3) ?
    C22 N23 C19 N18 . . . . -178.2(2) ?
    C17 N18 C19 N20 . . . . 178.4(2) ?
    C17 N18 C19 N23 . . . . -3.0(4) ?
    N20 N21 C22 N23 . . . . 0.4(3) ?
    N20 N21 C22 N22 . . . . -179.1(3) ?
    C19 N23 C22 N21 . . . . -0.5(3) ?
    C19 N23 C22 N22 . . . . 179.0(3) ?
loop_
    _geom_hbond_atom_site_label_D
    _geom_hbond_atom_site_label_H
    _geom_hbond_atom_site_label_A
    _geom_hbond_site_symmetry_A
    _geom_hbond_distance_DH
    _geom_hbond_distance_HA
    _geom_hbond_distance_DA
    _geom_hbond_angle_DHA
    N21 H21 N23 7_545 0.86 2.02 2.788(3) 149
    N21 H21 O17 7_545 0.86 2.41 3.061(3) 133
    N18 H18 N20 8 0.86 2.45 3.253(3) 155
    N22 H22A O17 7_545 0.86 2.08 2.860(3) 150
    N22 H22B N20 7 0.86 2.26 3.068(3) 157
_iucr_refine_instructions_details
;
TITL 12acsflv = ligand V = Compound X in P41212, Mo, RT, 13/12/2012
CELL  0.71073    9.5480    9.5480   21.9570    90.000    90.000    90.000
ZERR  8          0.0005    0.0005    0.0009     0.000     0.000     0.000
LATT  -1
SYMM     0.50000 - Y ,    0.50000 + X ,    0.25000 + Z
SYMM             - X ,            - Y ,    0.50000 + Z
SYMM     0.50000 + Y ,    0.50000 - X ,    0.75000 + Z
SYMM     0.50000 + X ,    0.50000 - Y ,    0.75000 - Z
SYMM               Y ,              X ,            - Z
SYMM     0.50000 - X ,    0.50000 + Y ,    0.25000 - Z
SYMM             - Y ,            - X ,    0.50000 - Z
SFAC     C    H   N   O
UNIT    64   64  48   8
EQIV $1 -x+1/2, y-1/2, -z+1/4
EQIV $2 -y, -x, -z+1/2
EQIV $3 -x+1/2, y+1/2, -z+1/4
BOND $H
CONF
HTAB
HTAB N21 N23_$1
HTAB N21 O17_$1
HTAB N18 N20_$2
HTAB N22 O17_$1
HTAB N22 N20_$3
MERG 3
FMAP 2
PLAN -10
L.S. 10
MPLA 6 N11 C12 C13 C14 C15 C16 C17
MPLA 3 O17 C17 N18 C16 C19
MPLA 5 C19 N20 N21 C22 N23  N18 N22
MPLA 6 N11 C12 C13 C14 C15 C16 C17
ACTA
SIZE 0.15 0.09 0.05
TEMP 20
WGHT    0.055700    0.008500
EXTI    0.013391
FVAR       0.37219
O17   4    0.179320    0.335292    0.252443    11.00000    0.11319    0.04075 =
         0.06390    0.00322    0.00538   -0.00081
N11   3    0.046171    0.120990    0.369116    11.00000    0.09373    0.06333 =
         0.05522   -0.00793    0.01481   -0.00527
N18   3    0.159646    0.098549    0.259458    11.00000    0.07008    0.03704 =
         0.04681   -0.00163    0.00611   -0.00150
AFIX   3
H18   2    0.139906    0.031769    0.284298    11.00000   -1.20000
AFIX   0
N20   3    0.207606   -0.074641    0.187125    11.00000    0.06773    0.03556 =
         0.04531   -0.00034    0.00619    0.00032
N21   3    0.245037   -0.069543    0.126531    11.00000    0.07231    0.03452 =
         0.04417   -0.00203    0.00613    0.00131
AFIX   3
H21   2    0.259267   -0.141183    0.103611    11.00000   -1.20000
AFIX   0
N22   3    0.288673    0.104931    0.052534    11.00000    0.14746    0.03950 =
         0.05221    0.00458    0.02641    0.00450
AFIX   3
H22A  2    0.304593    0.043801    0.024614    11.00000   -1.20000
H22B  2    0.293863    0.192781    0.044194    11.00000   -1.20000
AFIX   0
N23   3    0.227923    0.149204    0.155486    11.00000    0.07905    0.03506 =
         0.04871    0.00139    0.00676   -0.00091
C12   1   -0.000629    0.127348    0.426328    11.00000    0.11532    0.08542 =
         0.06468   -0.00749    0.02754   -0.00961
AFIX  43
H12   2   -0.038737    0.046714    0.443356    11.00000   -1.20000
AFIX   0
C13   1    0.004316    0.246511    0.461561    11.00000    0.10372    0.09325 =
         0.06426   -0.01631    0.01493    0.01421
AFIX  43
H13   2   -0.028809    0.246033    0.501391    11.00000   -1.20000
AFIX   0
C14   1    0.058303    0.363709    0.436900    11.00000    0.14804    0.07971 =
         0.07565   -0.03327    0.00853    0.01778
AFIX  43
H14   2    0.062679    0.445847    0.459586    11.00000   -1.20000
AFIX   0
C15   1    0.107196    0.361298    0.377678    11.00000    0.13575    0.05413 =
         0.07309   -0.01498    0.01343    0.00644
AFIX  43
H15   2    0.145142    0.441152    0.359903    11.00000   -1.20000
AFIX   0
C16   1    0.098292    0.237667    0.345671    11.00000    0.07147    0.05122 =
         0.05283   -0.00593    0.00006    0.00802
C17   1    0.148816    0.230229    0.281597    11.00000    0.06643    0.04019 =
         0.05580   -0.00053   -0.00518    0.00254
C19   1    0.199245    0.058960    0.200930    11.00000    0.05763    0.03643 =
         0.04477    0.00219    0.00106   -0.00086
C22   1    0.255722    0.063306    0.109043    11.00000    0.06864    0.03553 =
         0.04683   -0.00051    0.00427   -0.00072
HKLF 4
REM  12acsflv = ligand V = Compound X in P41212, Mo, RT, 13/12/2012
REM R1 =  0.0384 for    915 Fo > 4sig(Fo)  and  0.0715 for all   1407 data
REM    137 parameters refined using      0 restraints
END
WGHT      0.0564      0.0961
REM Highest difference peak  0.120,  deepest hole -0.126,  1-sigma level  0.032
Q1    1   0.0728  0.2743  0.3580  11.00000  0.05    0.12
Q2    1  -0.0198  0.3137  0.3237  11.00000  0.05    0.12
Q3    1   0.3216  0.2380  0.1853  11.00000  0.05    0.12
Q4    1   0.2045  0.2725  0.1892  11.00000  0.05    0.12
Q5    1   0.0875  0.0042  0.4474  11.00000  0.05    0.11
Q6    1   0.2655 -0.3019  0.0948  11.00000  0.05    0.11
Q7    1   0.3479 -0.0218  0.1144  11.00000  0.05    0.11
Q8    1   0.2212 -0.0183  0.1996  11.00000  0.05    0.10
Q9    1   0.0335  0.5064  0.3201  11.00000  0.05    0.10
Q10   1   0.2486 -0.0976  0.1138  11.00000  0.05    0.10
;
data_global
_journal_date_recd_electronic     2012-12-18
_journal_date_accepted     2013-01-02
_journal_name_full     'Acta Crystallographica, Section E'
_journal_year     2013
_journal_volume     69
_journal_issue      2
_journal_page_first     o227
_journal_page_last     o228
_journal_paper_category     QO
_journal_paper_doi     10.1107/S1600536813000123
_journal_coeditor_code     GK2547
_publ_contact_author_name     'Alfonso Casti\~neiras'
_publ_contact_author_address
;
Dept. Qu\'imica Inorg\'anica
Univ. Santiago de Compostela
Campus vida
Santiago de Compostela
Galicia
15782
Spain
;
_publ_contact_author_email     'alfonso.castineiras@usc.es'
_publ_contact_author_fax     '+34881815090'
_publ_contact_author_phone     '+34881814951'
_publ_section_title
;
<i>N</i>-(5-Amino-1<i>H</i>-1,2,4-triazol-3-yl)pyridine-2-carboxamide
;
loop_
    _publ_author_name
    _publ_author_footnote
    _publ_author_address
    'Hern\'andez-Gil, Javier' .
;
Departament de Qu\'imica Inorg\`anica
Universitat de Val\`encia
Vicent Andr\'es Estell\'es s/n
46100 Burjassot, Val\`encia
Spain
;
    'Ferrer, Sacramento' .
;
Departament de Qu\'imica Inorg\`anica
Universitat de Val\`encia
Vicent Andr\'es Estell\'es s/n
46100 Burjassot, Val\`encia
Spain
;
    'Ballesteros, Rafael' .
;
Departament de Qu\'imica Org\`anica
Universitat de Val\`encia
Vicent Andr\'es Estell\'es s/n
46100 Burjassot, Val\`encia
Spain
;
    'Casti\~neiras, Alfonso' .
;
Deptament de Qu\'imica Inorg\'anica
Universitat de Santiago de Compostela
Campus vida
Santiago de Compostela
Galicia
15782
Spain
;
