# Supplementary material for: N-(5-Amino-1H-1,2,4-triazol-3-yl)pyridine-2-carboxamide
Source: Acta Crystallogr Sect E Struct Rep Online. 2013 Jan 12;69(Pt 2):o227–8. doi: 10.1107/S1600536813000123 (PMC3569762; doi:10.1107/S1600536813000123)
Supplement: Supplementary file 2 [file e-69-0o227-Isup2.hkl]

# 
# h,k,l, Fc-squared, Fo-squared, sigma(Fo-squared) and status flag 
# 
data_I
_shelx_title ' 12acsflv = ligand V = Compound X in P41212, Mo, RT, 13/12/2012' 
_shelx_refln_list_code          4 
_shelx_F_calc_maximum      226.26 
_exptl_crystal_F_000       848.00 
_reflns_d_resolution_high  0.7698 
 
loop_ 
 _symmetry_equiv_pos_as_xyz 
 'x, y, z' 
 '-y+1/2, x+1/2, z+1/4' 
 '-x, -y, z+1/2' 
 'y+1/2, -x+1/2, z+3/4' 
 'x+1/2, -y+1/2, -z+3/4' 
 'y, x, -z' 
 '-x+1/2, y+1/2, -z+1/4' 
 '-y, -x, -z+1/2' 
 
_cell_length_a     9.5480 
_cell_length_b     9.5480 
_cell_length_c    21.9570 
_cell_angle_alpha  90.000 
_cell_angle_beta   90.000 
_cell_angle_gamma  90.000 
 
_shelx_F_squared_multiplier     1.000 
 
loop_ 
 _refln_index_h 
 _refln_index_k 
 _refln_index_l 
 _refln_F_squared_calc 
 _refln_F_squared_meas 
 _refln_F_squared_sigma 
 _refln_observed_status 
   1   1   0     2623.44     2475.23     49.50 o 
   0   2   0     5996.52     5918.14     90.72 o 
   1   2   0    12153.83    12522.65    154.07 o 
   2   2   0    11968.58    11664.46    222.02 o 
   1   3   0        5.75        4.30      1.53 o 
   2   3   0      182.93      171.14      3.51 o 
   3   3   0     2245.83     2251.28     41.12 o 
   0   4   0      623.94      684.05     12.70 o 
   1   4   0      180.94      178.68      4.66 o 
   2   4   0     1731.43     1752.82     24.01 o 
   3   4   0      254.91      259.36      5.80 o 
   4   4   0     1031.72     1105.89     23.31 o 
   1   5   0      125.61      131.08      3.24 o 
   2   5   0       45.27       42.85      3.68 o 
   3   5   0       21.04       18.77      2.44 o 
   4   5   0       35.56       37.29      6.28 o 
   5   5   0      539.93      549.02     17.66 o 
   0   6   0     1018.60      966.72     21.78 o 
   1   6   0       24.67       28.13      3.57 o 
   2   6   0       27.28       33.07      5.00 o 
   3   6   0      107.63      120.23      5.78 o 
   4   6   0       17.29       16.58      3.61 o 
   5   6   0      280.71      273.52     23.02 o 
   6   6   0        4.13       10.03      6.50 o 
   1   7   0      203.85      196.68      7.93 o 
   2   7   0        8.08        8.69      4.68 o 
   3   7   0      201.26      196.85      7.94 o 
   4   7   0        8.02        7.62      3.57 o 
   5   7   0        1.40        5.79      3.55 o 
   6   7   0       13.86       24.61      6.14 o 
   7   7   0        6.61       15.16      5.85 o 
   0   8   0       25.81       22.38      5.85 o 
   1   8   0       28.73       27.43      5.05 o 
   2   8   0      385.59      394.41     18.91 o 
   3   8   0       16.68       10.15      4.73 o 
   4   8   0       34.15       29.99     10.22 o 
   5   8   0      122.49      137.80     10.54 o 
   6   8   0        1.05       -2.52      4.11 o 
   7   8   0       43.86       41.82      4.81 o 
   8   8   0        1.61       -0.72      7.29 o 
   1   9   0       72.00       68.84      5.83 o 
   2   9   0      114.55      131.59     18.78 o 
   3   9   0        1.80      -12.41     12.99 o 
   4   9   0        3.15        5.15      4.91 o 
   5   9   0        5.76        2.88      4.62 o 
   6   9   0        2.87        4.66      5.04 o 
   7   9   0       33.66       29.65      4.84 o 
   8   9   0       12.42        9.50      5.34 o 
   0  10   0      128.81      125.01     13.22 o 
   1  10   0       59.40       55.79      6.06 o 
   2  10   0       11.38       10.39      4.81 o 
   3  10   0       14.79       18.99      6.08 o 
   4  10   0        6.43        9.84      6.21 o 
   5  10   0        3.89       12.95      8.70 o 
   6  10   0       12.28        0.96      5.15 o 
   7  10   0        0.88       -0.96      3.23 o 
   1  11   0        4.55        0.39      8.66 o 
   2  11   0       13.45        6.87      7.90 o 
   3  11   0        5.52       -0.90      3.71 o 
   4  11   0        6.43        4.55      3.88 o 
   5  11   0        2.44        2.30      4.29 o 
   0  12   0       31.65       48.44     13.07 o 
   1  12   0        0.06       -1.39     12.60 o 
   2  12   0       32.63       40.82      8.38 o 
   3  12   0        1.61        1.83      7.54 o 
   0   1   1     1417.09     1376.36     21.99 o 
   1   1   1       84.14       83.17      4.59 o 
   0   2   1     8100.67     8061.96     84.83 o 
   1   2   1      115.68      110.23      1.40 o 
   2   2   1        0.49        1.08      1.80 o 
   0   3   1     8601.76     8487.38    121.66 o 
   1   3   1     2694.40     2518.37     20.53 o 
   2   3   1     1868.30     1852.05     16.67 o 
   3   3   1      160.88      161.46      4.45 o 
   0   4   1      286.92      273.46      4.06 o 
   1   4   1     1117.65     1061.03     11.10 o 
   2   4   1      384.69      392.57      5.37 o 
   3   4   1      560.18      559.77      7.55 o 
   4   4   1       90.81       81.42      3.92 o 
   0   5   1      665.39      594.08     14.39 o 
   1   5   1        8.31        7.40      1.76 o 
   2   5   1      579.12      603.42      6.78 o 
   3   5   1       80.29       76.51      2.56 o 
   4   5   1        9.05       12.94      1.77 o 
   5   5   1      160.25      163.37      6.33 o 
   0   6   1      247.48      239.10      5.58 o 
   1   6   1     1000.00     1011.36     13.60 o 
   2   6   1       46.65       52.18      3.34 o 
   3   6   1      149.99      164.31      4.12 o 
   4   6   1       60.44       54.62      2.85 o 
   5   6   1       43.80       42.33      4.19 o 
   6   6   1        2.24        3.99      4.59 o 
   0   7   1       97.83      111.49     12.21 o 
   1   7   1      250.21      236.28      5.62 o 
   2   7   1      256.16      271.73      6.85 o 
   3   7   1      102.03      101.40      4.07 o 
   4   7   1       93.53       97.01      5.47 o 
   5   7   1      166.84      185.67      7.10 o 
   6   7   1       10.57        8.28      4.04 o 
   7   7   1       17.98       15.06      4.15 o 
   0   8   1       12.36       13.16      3.28 o 
   1   8   1      268.75      278.31      7.51 o 
   2   8   1       60.54       54.43      4.54 o 
   3   8   1      265.69      280.56     11.93 o 
   4   8   1      188.50      216.11      7.14 o 
   5   8   1       65.46       64.85      4.45 o 
   6   8   1       30.47       33.84      4.90 o 
   7   8   1       12.59       14.26      3.38 o 
   8   8   1        0.04       -5.02      5.02 o 
   0   9   1      124.52      122.02      7.35 o 
   1   9   1       44.95       47.47      4.23 o 
   2   9   1       18.25       15.25      4.16 o 
   3   9   1       66.08       64.51      4.63 o 
   4   9   1       16.80       26.09      4.00 o 
   5   9   1       10.24       14.73      4.58 o 
   6   9   1       30.62       31.13      5.13 o 
   7   9   1       22.84       21.57      7.27 o 
   8   9   1        3.78        6.52      4.15 o 
   0  10   1       57.92       62.79      7.29 o 
   1  10   1       50.87       52.53      4.43 o 
   2  10   1       25.77       16.71      4.96 o 
   3  10   1       50.13       44.82      7.28 o 
   4  10   1        1.14       -1.43      3.46 o 
   5  10   1       21.50       18.64      3.68 o 
   6  10   1        0.34       -0.79      4.52 o 
   7  10   1        0.92        1.80      5.28 o 
   0  11   1        2.56       -6.81      6.81 o 
   1  11   1        1.74       -3.61      4.76 o 
   2  11   1        3.69       10.19      4.23 o 
   3  11   1        2.14        0.46      5.69 o 
   4  11   1        0.50       -0.41      4.59 o 
   5  11   1        3.10        1.54      2.55 o 
   0  12   1        0.23        7.87      7.10 o 
   1  12   1       15.07        8.19      5.21 o 
   2  12   1        1.35        8.50      8.89 o 
   3  12   1        5.28        4.04      4.05 o 
   0   1   2     1564.55     1480.06     17.90 o 
   1   1   2     6299.40     6383.00     75.19 o 
   0   2   2    51192.96    55252.30   1718.94 o 
   1   2   2     6303.06     6149.93     45.35 o 
   2   2   2     2289.15     2090.98     54.82 o 
   0   3   2     8978.21     8734.01    103.25 o 
   1   3   2     1194.57     1119.90     12.83 o 
   2   3   2       19.35       16.08      1.23 o 
   3   3   2       16.18       21.73      7.29 o 
   0   4   2     2972.43     2900.75     34.12 o 
   1   4   2      181.73      169.93      2.41 o 
   2   4   2      900.84      931.84     15.71 o 
   3   4   2      277.74      288.98      7.79 o 
   4   4   2      738.54      769.21     36.65 o 
   0   5   2      101.27       82.88      2.71 o 
   1   5   2      686.19      644.82      7.12 o 
   2   5   2      419.26      402.09      7.31 o 
   3   5   2       47.00       50.64      3.13 o 
   4   5   2      349.75      379.61      7.56 o 
   5   5   2       44.83       44.32      4.78 o 
   0   6   2       11.91        6.31      5.02 o 
   1   6   2      147.36      151.12      4.43 o 
   2   6   2      514.20      520.22     16.07 o 
   3   6   2      435.53      474.57      9.34 o 
   4   6   2      210.33      237.72     10.34 o 
   5   6   2       28.99       27.76      2.26 o 
   6   6   2        6.39        3.83      3.25 o 
   0   7   2      413.19      392.82     16.93 o 
   1   7   2      179.32      186.29      4.83 o 
   2   7   2      282.86      275.68     11.65 o 
   3   7   2       33.57       32.55      3.25 o 
   4   7   2       27.36       31.31      3.03 o 
   5   7   2       92.03       98.83      4.53 o 
   6   7   2       28.85       35.49      5.43 o 
   7   7   2        3.49        7.72      7.62 o 
   0   8   2      828.75      792.56     43.75 o 
   1   8   2      164.82      164.15      7.56 o 
   2   8   2       71.73       75.54      5.80 o 
   3   8   2        9.47        5.83      3.14 o 
   4   8   2       77.80       81.08      3.91 o 
   5   8   2       11.00       12.04      3.73 o 
   6   8   2       25.45       26.09      3.44 o 
   7   8   2       24.32       20.00      5.54 o 
   8   8   2       43.93       31.13     12.27 o 
   0   9   2        1.26        4.59      6.10 o 
   1   9   2      123.53      119.53      5.58 o 
   2   9   2       13.04        7.82      3.89 o 
   3   9   2       45.76       52.87      7.08 o 
   4   9   2       80.56       82.22      7.08 o 
   5   9   2        6.54        8.68      3.12 o 
   6   9   2       23.31       23.70      3.78 o 
   7   9   2       14.58       11.92      3.46 o 
   8   9   2        2.34        0.21      2.92 o 
   0  10   2        1.83       -4.43      6.63 o 
   1  10   2        6.99        8.68      3.60 o 
   2  10   2       67.96       64.51      5.91 o 
   3  10   2       20.28       18.59      3.73 o 
   4  10   2       40.11       40.53      8.46 o 
   5  10   2        7.09        5.90      3.57 o 
   6  10   2        1.92       -0.92      3.51 o 
   7  10   2        1.18        3.96      4.13 o 
   0  11   2       15.65        9.02      6.54 o 
   1  11   2       21.36       25.50      5.07 o 
   2  11   2        5.26        5.45      4.77 o 
   3  11   2        1.45        4.42      3.52 o 
   4  11   2        0.11       -3.54      4.57 o 
   5  11   2        0.31       -1.68      2.67 o 
   0  12   2       13.17       11.45      8.38 o 
   1  12   2        1.27        0.97      5.03 o 
   2  12   2        3.85       13.99      5.48 o 
   0   1   3      258.69      221.82     12.12 o 
   1   1   3     2660.01     2431.85     26.80 o 
   0   2   3      208.23      227.35      3.11 o 
   1   2   3      502.71      426.72      5.96 o 
   2   2   3      343.98      300.46      3.97 o 
   0   3   3     7795.38     7724.24    180.38 o 
   1   3   3     4692.74     4572.52     32.95 o 
   2   3   3      883.81      815.35      7.60 o 
   3   3   3        3.08        2.92      2.20 o 
   0   4   3     9302.94     9587.89    106.94 o 
   1   4   3      418.79      404.92      6.61 o 
   2   4   3      334.67      312.79      6.36 o 
   3   4   3      285.19      304.50      4.33 o 
   4   4   3      442.06      423.76     28.84 o 
   0   5   3     2082.25     2004.53     23.97 o 
   1   5   3      228.91      217.82      4.05 o 
   2   5   3      515.54      501.21      7.30 o 
   3   5   3      207.25      211.16      3.63 o 
   4   5   3       83.80       83.64      2.62 o 
   5   5   3      167.14      158.24      6.21 o 
   0   6   3      126.49      115.63      3.87 o 
   1   6   3       53.36       55.14      3.39 o 
   2   6   3       87.27       81.80      3.21 o 
   3   6   3      290.11      321.94      6.16 o 
   4   6   3       49.51       49.48      2.58 o 
   5   6   3       39.31       37.85      4.69 o 
   6   6   3       42.16       49.91      6.06 o 
   0   7   3       47.71       30.19      4.98 o 
   1   7   3       71.63       73.78      4.68 o 
   2   7   3      104.11       96.78      3.90 o 
   3   7   3       37.85       34.05      2.61 o 
   4   7   3       94.01      102.12      4.02 o 
   5   7   3       45.09       47.39      3.50 o 
   6   7   3        0.75        0.87      3.44 o 
   7   7   3       63.74       74.41      5.67 o 
   0   8   3      207.12      198.86     17.63 o 
   1   8   3      145.32      140.78      5.26 o 
   2   8   3      348.32      353.82      8.92 o 
   3   8   3       76.37       83.92      5.07 o 
   4   8   3        5.91        3.27      3.45 o 
   5   8   3       22.32       24.80      2.97 o 
   6   8   3       36.66       43.29      4.07 o 
   7   8   3        8.85        6.77      3.37 o 
   8   8   3       13.51        9.51      5.05 o 
   0   9   3        0.87        3.75      6.01 o 
   1   9   3        2.75        6.13      4.57 o 
   2   9   3      112.28      112.67      8.23 o 
   3   9   3        9.96        6.38      3.73 o 
   4   9   3       40.87       40.95      3.90 o 
   5   9   3       86.93       85.65      4.36 o 
   6   9   3        3.36        3.77      3.62 o 
   7   9   3        1.78       -0.42      3.46 o 
   8   9   3        5.38        2.26      2.94 o 
   0  10   3        3.22        0.02      5.74 o 
   1  10   3       52.63       47.33      4.44 o 
   2  10   3       13.88        7.95      3.84 o 
   3  10   3       60.03       49.38      4.13 o 
   4  10   3       20.02       17.93      5.72 o 
   5  10   3        9.87       16.48      5.65 o 
   6  10   3       10.97        7.67      3.27 o 
   7  10   3        8.71        6.02      5.09 o 
   0  11   3       10.11       15.17      6.12 o 
   1  11   3        9.11       14.83      4.19 o 
   2  11   3        2.85        7.41      4.43 o 
   3  11   3        2.93        4.95      6.55 o 
   4  11   3        7.12        7.07      2.99 o 
   5  11   3        2.06       -1.16      3.03 o 
   0  12   3        0.50       -4.86      8.91 o 
   1  12   3        0.19       -1.44      5.97 o 
   2  12   3       11.27       10.13      3.94 o 
   0   0   4     3536.07     3416.72     59.56 o 
   0   1   4     1604.51     1398.41     14.64 o 
   1   1   4       72.21       84.20      1.63 o 
   0   2   4      801.35      742.81      7.75 o 
   1   2   4      480.77      458.05      4.32 o 
   2   2   4      730.40      678.19     15.52 o 
   0   3   4       55.24       58.12      1.66 o 
   1   3   4      121.77      124.56      4.31 o 
   2   3   4      844.58      861.69      8.79 o 
   3   3   4      123.03      116.45      3.47 o 
   0   4   4       91.55       88.76      2.32 o 
   1   4   4     1050.74     1050.01     10.67 o 
   2   4   4      407.40      426.61      4.39 o 
   3   4   4      857.37      881.20     10.00 o 
   4   4   4      729.30      715.09     13.05 o 
   0   5   4     1753.37     1700.38     22.06 o 
   1   5   4      894.45      890.16     15.72 o 
   2   5   4       94.47       89.92      2.79 o 
   3   5   4      804.42      839.22     18.43 o 
   4   5   4        8.27       11.75      1.73 o 
   5   5   4        0.00        2.89      2.39 o 
   0   6   4     1642.88     1722.84     26.10 o 
   1   6   4       15.02       10.50      2.08 o 
   2   6   4      120.24      127.13      4.40 o 
   3   6   4       33.70       33.48      2.30 o 
   4   6   4       21.61       17.96      1.79 o 
   5   6   4      125.86      132.03      4.31 o 
   6   6   4      203.97      209.21      9.32 o 
   0   7   4      133.57      129.72      8.85 o 
   1   7   4      163.53      159.56      8.39 o 
   2   7   4       45.62       44.77      3.12 o 
   3   7   4        4.20        2.52      2.40 o 
   4   7   4       57.55       64.53      3.16 o 
   5   7   4      124.00      135.49      7.56 o 
   6   7   4       55.17       60.08      4.06 o 
   7   7   4        1.01        1.11      3.82 o 
   0   8   4       84.22       90.91      8.74 o 
   1   8   4       57.70       47.28      6.21 o 
   2   8   4      226.96      233.53      8.26 o 
   3   8   4      182.56      200.12      7.40 o 
   4   8   4      101.23      109.33      4.43 o 
   5   8   4       10.62       14.47      3.98 o 
   6   8   4        0.76        6.53      3.62 o 
   7   8   4       24.28       22.58      6.46 o 
   8   8   4       47.12       21.38     19.42 o 
   0   9   4      343.43      364.00     14.13 o 
   1   9   4       46.69       47.59      4.46 o 
   2   9   4       82.74       82.25      9.13 o 
   3   9   4       78.62       92.12      5.07 o 
   4   9   4        5.02        2.68      3.33 o 
   5   9   4       39.69       41.02      5.27 o 
   6   9   4        0.28        3.11      4.48 o 
   7   9   4       13.88        8.13      5.00 o 
   8   9   4        5.51        3.93      2.82 o 
   0  10   4       71.05       70.90      7.22 o 
   1  10   4       26.08       25.90      6.40 o 
   2  10   4        9.43        8.60      5.11 o 
   3  10   4        0.75       -1.96      3.52 o 
   4  10   4        2.05        4.57      3.68 o 
   5  10   4        4.77        3.86      4.16 o 
   6  10   4       13.34       10.17      4.34 o 
   7  10   4       10.76        7.74      7.16 o 
   0  11   4        0.01       -4.80      7.58 o 
   1  11   4        2.15        3.85      4.78 o 
   2  11   4        7.18        6.91      3.98 o 
   3  11   4        1.72        1.58      4.37 o 
   4  11   4        9.40        4.81      7.74 o 
   5  11   4        1.76       -0.24      2.90 o 
   0  12   4        4.50       -7.14      7.15 o 
   1  12   4        2.30       -5.72      5.72 o 
   2  12   4        2.12        0.76      4.65 o 
   0   1   5     1013.36      856.26     11.09 o 
   1   1   5     1450.32     1444.20     24.76 o 
   0   2   5      219.80      196.83      4.88 o 
   1   2   5      292.54      297.26      2.82 o 
   2   2   5      157.53      166.50      2.67 o 
   0   3   5       64.75       51.72      4.04 o 
   1   3   5      183.24      172.20      2.02 o 
   2   3   5     2993.67     2977.15     30.41 o 
   3   3   5        1.92        4.33      2.89 o 
   0   4   5     1699.48     1807.43     23.53 o 
   1   4   5      435.37      430.49      5.18 o 
   2   4   5     1086.93     1145.30     20.83 o 
   3   4   5      132.55      134.24      3.00 o 
   4   4   5        0.54        0.96      2.25 o 
   0   5   5     1907.89     1902.42     23.16 o 
   1   5   5      341.73      320.87     11.68 o 
   2   5   5       58.71       60.53      3.88 o 
   3   5   5      122.18      154.50      5.09 o 
   4   5   5       13.51       13.85      1.73 o 
   5   5   5        1.68       10.66      3.77 o 
   0   6   5      315.92      321.44      7.40 o 
   1   6   5      235.85      221.59      7.34 o 
   2   6   5       21.60       16.31      4.80 o 
   3   6   5       62.17       68.99      3.56 o 
   4   6   5       49.47       52.47      2.58 o 
   5   6   5       41.54       44.29      2.42 o 
   6   6   5      146.59      155.81      6.43 o 
   0   7   5      590.86      538.45     10.59 o 
   1   7   5      124.93      121.51      6.44 o 
   2   7   5      251.15      213.40      6.04 o 
   3   7   5       61.06       62.91      3.64 o 
   4   7   5       55.42       56.49      3.62 o 
   5   7   5       11.37       10.13      3.65 o 
   6   7   5       20.86       19.20      3.12 o 
   7   7   5       13.98       10.11      4.83 o 
   0   8   5      583.08      570.94     13.17 o 
   1   8   5       22.78       19.67      2.55 o 
   2   8   5       88.22       97.28      4.59 o 
   3   8   5      143.54      133.65      7.21 o 
   4   8   5       28.49       31.53      3.50 o 
   5   8   5       33.57       35.17      3.10 o 
   6   8   5       25.34       23.58      3.82 o 
   7   8   5       14.19        6.60      3.66 o 
   8   8   5        0.20       -0.56      3.34 o 
   0   9   5       22.34       20.20      5.56 o 
   1   9   5      236.49      242.12      8.25 o 
   2   9   5      110.10      124.36      5.54 o 
   3   9   5       39.15       46.01      5.94 o 
   4   9   5        7.43        8.09      4.01 o 
   5   9   5       44.88       44.06      7.23 o 
   6   9   5        1.54        1.53      3.30 o 
   7   9   5       21.75       13.77      4.16 o 
   8   9   5       10.90       -0.64      2.38 o 
   0  10   5        4.79        6.11      7.54 o 
   1  10   5       49.60       53.61      5.14 o 
   2  10   5        4.38        8.65      4.11 o 
   3  10   5       24.91       28.12      4.95 o 
   4  10   5        5.71        2.88      6.67 o 
   5  10   5       21.80       15.03      3.73 o 
   6  10   5        3.51        7.79      5.99 o 
   0  11   5        9.98       17.05      6.78 o 
   1  11   5        5.81        9.66      4.43 o 
   2  11   5       11.03        7.42      4.40 o 
   3  11   5        5.18        1.50      4.02 o 
   4  11   5        3.58       -2.68      4.09 o 
   5  11   5       14.55       19.97      5.71 o 
   0  12   5       22.76       29.87     11.51 o 
   1  12   5        1.20       -3.34      6.45 o 
   2  12   5        4.10       -1.11      3.06 o 
   0   1   6      103.44       83.81      2.20 o 
   1   1   6     2080.76     1932.99     37.05 o 
   0   2   6      417.62      404.31      4.95 o 
   1   2   6      601.74      575.05      6.91 o 
   2   2   6      455.77      444.74     19.35 o 
   0   3   6      575.99      594.89     17.73 o 
   1   3   6      680.06      678.03      9.54 o 
   2   3   6       53.91       57.47      1.60 o 
   3   3   6        2.80        2.39      1.77 o 
   0   4   6       40.12       48.05      2.12 o 
   1   4   6      728.40      755.49      9.86 o 
   2   4   6      379.41      392.91      4.54 o 
   3   4   6      121.01      111.93      2.61 o 
   4   4   6      543.37      532.29     21.07 o 
   0   5   6      198.11      203.10      4.04 o 
   1   5   6      194.87      199.15      7.15 o 
   2   5   6      393.60      387.06      5.25 o 
   3   5   6      333.34      349.25      5.65 o 
   4   5   6       76.22       73.20      4.44 o 
   5   5   6      227.88      238.14     12.93 o 
   0   6   6        5.11        2.41      2.25 o 
   1   6   6      132.85      130.45      2.78 o 
   2   6   6      161.26      148.94      3.73 o 
   3   6   6       67.93       74.41      3.11 o 
   4   6   6       35.24       35.79      2.03 o 
   5   6   6       51.70       57.80      2.77 o 
   6   6   6       42.28       35.20      6.50 o 
   0   7   6       32.41       28.73      2.98 o 
   1   7   6       91.72       89.72      2.60 o 
   2   7   6       55.67       54.46      2.83 o 
   3   7   6       32.52       32.53      2.97 o 
   4   7   6       84.87       89.77      4.64 o 
   5   7   6       17.72       14.67      2.69 o 
   6   7   6       15.58       22.26      3.05 o 
   7   7   6       14.52       10.21      3.29 o 
   0   8   6      240.86      239.76     10.77 o 
   1   8   6       26.64       22.34      3.40 o 
   2   8   6       37.33       39.29      4.11 o 
   3   8   6        1.50       -2.16      2.24 o 
   4   8   6       75.20       75.66      5.91 o 
   5   8   6        5.39        5.66      3.09 o 
   6   8   6      169.29      192.00      6.90 o 
   7   8   6        7.24        8.08      3.74 o 
   8   8   6        6.48        3.12      3.46 o 
   0   9   6       13.75       16.96      6.42 o 
   1   9   6       68.76       77.62      4.76 o 
   2   9   6       48.53       39.97      4.08 o 
   3   9   6       35.60       35.58      3.72 o 
   4   9   6        0.50       -4.76      4.76 o 
   5   9   6       33.82       33.56      5.09 o 
   6   9   6       41.11       39.33      4.78 o 
   7   9   6        7.13        3.84      4.55 o 
   8   9   6        2.94        4.99      4.46 o 
   0  10   6        4.27       10.62      4.78 o 
   1  10   6        2.50       -3.31      4.12 o 
   2  10   6       26.51       36.70      4.81 o 
   3  10   6        6.44        3.90      4.66 o 
   4  10   6       21.03       16.20      3.62 o 
   5  10   6        5.44        8.95      4.62 o 
   6  10   6        2.65        3.89      3.41 o 
   0  11   6       11.31       11.17      9.30 o 
   1  11   6        4.04        0.73     11.74 o 
   2  11   6        1.12       -3.22      3.98 o 
   3  11   6        1.77        4.37      3.72 o 
   4  11   6        6.98        3.58      3.96 o 
   5  11   6        3.98       -0.08      4.68 o 
   0  12   6        0.56        2.19     10.92 o 
   1  12   6        3.26        4.18      5.27 o 
   0   1   7      347.77      302.83      5.14 o 
   1   1   7      789.95      758.59     14.84 o 
   0   2   7      954.54      915.82     20.42 o 
   1   2   7       47.32       53.62      2.41 o 
   2   2   7      310.98      302.88      4.25 o 
   0   3   7     1338.11     1387.69     15.95 o 
   1   3   7     2916.73     3010.27     44.11 o 
   2   3   7      219.79      233.86      3.50 o 
   3   3   7      249.44      254.89      5.14 o 
   0   4   7        6.88        6.50      1.53 o 
   1   4   7      131.98      132.93      2.24 o 
   2   4   7       35.23       39.36      2.60 o 
   3   4   7      516.19      545.64      6.24 o 
   4   4   7       41.82       39.57      2.31 o 
   0   5   7       98.02       92.08      2.95 o 
   1   5   7      915.57      936.69     15.94 o 
   2   5   7      603.91      640.35     18.84 o 
   3   5   7       87.67       92.35      2.84 o 
   4   5   7      117.50      119.42      4.00 o 
   5   5   7       70.30       75.79      3.65 o 
   0   6   7        8.47        8.32      2.07 o 
   1   6   7      123.28      122.72      3.83 o 
   2   6   7       10.92        9.72      2.59 o 
   3   6   7       17.06       16.73      2.16 o 
   4   6   7       64.19       67.39      2.30 o 
   5   6   7       54.71       48.14      3.58 o 
   6   6   7        0.05       -3.57      3.57 o 
   0   7   7       17.21       18.95      2.09 o 
   1   7   7      136.15      128.62      4.99 o 
   2   7   7       62.67       64.62      4.84 o 
   3   7   7      149.75      157.09     12.60 o 
   4   7   7        1.35       -0.41      2.47 o 
   5   7   7       29.08       26.12      2.75 o 
   6   7   7       31.14       26.61      4.78 o 
   7   7   7       26.16       26.77      4.62 o 
   0   8   7       69.08       69.00      8.45 o 
   1   8   7       60.11       62.25      3.08 o 
   2   8   7        2.17        2.52      2.65 o 
   3   8   7       16.52       19.03      3.83 o 
   4   8   7      110.19      115.19      4.69 o 
   5   8   7       49.53       48.25      6.61 o 
   6   8   7       50.55       44.06      6.21 o 
   7   8   7       67.61       53.66      9.89 o 
   8   8   7        5.79        5.60      6.82 o 
   0   9   7      237.37      269.16     19.40 o 
   1   9   7       49.17       49.26      4.04 o 
   2   9   7      149.25      159.53      5.87 o 
   3   9   7        4.66        3.87      3.22 o 
   4   9   7      141.80      152.65      6.46 o 
   5   9   7        9.14        8.34      4.38 o 
   6   9   7       27.54       36.01      4.52 o 
   7   9   7        1.01        4.08      4.87 o 
   0  10   7        9.11        6.05      6.23 o 
   1  10   7        7.97       18.95      6.76 o 
   2  10   7        6.62       11.75      5.05 o 
   3  10   7       39.08       38.48      6.41 o 
   4  10   7        2.37        4.18      3.39 o 
   5  10   7       12.30       17.99      5.00 o 
   6  10   7       12.03        3.84      3.09 o 
   0  11   7       28.01       21.24      7.30 o 
   1  11   7       10.77       12.78      5.79 o 
   2  11   7       16.85       26.27     12.00 o 
   3  11   7        1.42       -0.50      3.49 o 
   4  11   7        0.05        3.21      7.81 o 
   0  12   7        0.24       -1.69      7.40 o 
   0   0   8     1976.38     1758.78    129.90 o 
   0   1   8      421.05      451.65      8.59 o 
   1   1   8        9.89       10.50      2.13 o 
   0   2   8      470.38      486.77      8.33 o 
   1   2   8      449.25      473.00      5.24 o 
   2   2   8       87.87       90.30      2.31 o 
   0   3   8        0.09       10.67      5.74 o 
   1   3   8      373.22      410.31      4.33 o 
   2   3   8     1375.96     1473.94     22.33 o 
   3   3   8      142.03      120.56      2.91 o 
   0   4   8      603.75      639.08     17.68 o 
   1   4   8      117.92      123.99      2.27 o 
   2   4   8       53.42       50.10      1.60 o 
   3   4   8       49.01       51.63      1.90 o 
   4   4   8      280.54      271.24      6.56 o 
   0   5   8       41.30       41.31      3.94 o 
   1   5   8      414.55      438.41      5.89 o 
   2   5   8       66.73       68.15      2.66 o 
   3   5   8      127.43      130.93      6.38 o 
   4   5   8        6.27        5.02      1.88 o 
   5   5   8        0.63        1.17      2.49 o 
   0   6   8        3.21       -0.70      2.07 o 
   1   6   8       14.50       12.30      1.37 o 
   2   6   8      107.58      103.96      3.38 o 
   3   6   8        1.95        0.88      1.56 o 
   4   6   8       49.27       54.76      3.43 o 
   5   6   8       18.99       17.58      4.37 o 
   6   6   8       89.04       98.79     15.09 o 
   0   7   8        5.15        3.34      2.25 o 
   1   7   8       44.21       40.63      4.02 o 
   2   7   8       32.54       32.84      3.12 o 
   3   7   8       57.98       73.04      3.78 o 
   4   7   8       61.08       66.01      3.04 o 
   5   7   8       16.43       15.93      3.13 o 
   6   7   8       27.85       29.18      3.35 o 
   7   7   8       81.52       84.71      9.50 o 
   0   8   8        5.52        1.43      3.28 o 
   1   8   8       33.78       29.92      2.68 o 
   2   8   8       85.42       79.24      4.65 o 
   3   8   8        5.08        0.92      3.08 o 
   4   8   8       29.33       40.29      4.74 o 
   5   8   8       29.58       24.41      3.27 o 
   6   8   8        2.90        2.52      3.25 o 
   7   8   8        7.01        4.17      3.08 o 
   8   8   8       52.66       23.28     25.59 o 
   0   9   8       55.44       61.04     13.21 o 
   1   9   8        6.30        5.26      3.44 o 
   2   9   8       50.80       45.00      4.78 o 
   3   9   8       73.03       73.47      6.46 o 
   4   9   8       13.18       11.73      3.70 o 
   5   9   8       67.59       77.56      5.65 o 
   6   9   8        3.89        5.40      4.12 o 
   7   9   8        2.36        4.87      2.81 o 
   0  10   8       70.33       85.03     14.26 o 
   1  10   8        4.68        8.64      5.20 o 
   2  10   8        0.22        1.17      3.44 o 
   3  10   8        0.33        0.28      4.03 o 
   4  10   8        3.40        0.18      6.65 o 
   5  10   8        1.52       13.47      5.47 o 
   6  10   8       40.08       35.89      6.22 o 
   0  11   8       10.43       12.17     19.74 o 
   1  11   8       12.13        7.42      4.97 o 
   2  11   8        1.63       -3.17      3.67 o 
   3  11   8        2.55        2.02      3.64 o 
   4  11   8        1.74       -5.85      5.85 o 
   0   1   9     1472.32     1538.70     19.30 o 
   1   1   9      949.20      981.69     14.40 o 
   0   2   9     1806.67     1847.52     27.94 o 
   1   2   9      768.46      862.62      9.82 o 
   2   2   9      878.91      905.28     10.32 o 
   0   3   9       10.48        9.50      1.40 o 
   1   3   9      366.43      394.54      4.97 o 
   2   3   9       27.35       26.18      1.31 o 
   3   3   9      949.30      993.67     25.48 o 
   0   4   9       95.99       95.88      2.41 o 
   1   4   9       62.19       66.35      2.26 o 
   2   4   9      296.01      316.37      4.02 o 
   3   4   9       32.14       37.13      1.26 o 
   4   4   9       31.96       32.06      3.00 o 
   0   5   9     1304.77     1351.45     34.70 o 
   1   5   9      184.34      175.01      2.89 o 
   2   5   9      357.83      361.37      5.32 o 
   3   5   9      392.43      402.08      8.70 o 
   4   5   9       87.89       93.96      2.63 o 
   5   5   9       12.85       12.56      3.97 o 
   0   6   9       22.80       26.02      4.37 o 
   1   6   9        4.95        3.81      1.42 o 
   2   6   9       37.12       35.59      2.06 o 
   3   6   9        6.68        8.34      1.53 o 
   4   6   9      136.38      130.15     10.27 o 
   5   6   9      133.63      129.37      5.68 o 
   6   6   9      131.84      148.43      5.82 o 
   0   7   9        9.80        6.89      2.79 o 
   1   7   9      128.33      116.22      2.97 o 
   2   7   9       69.29       69.24      4.79 o 
   3   7   9       65.12       58.02      5.96 o 
   4   7   9       59.67       63.02      7.47 o 
   5   7   9      103.31      106.33      8.80 o 
   6   7   9       70.41       77.81      5.22 o 
   7   7   9        9.14        2.94      4.36 o 
   0   8   9       93.98      102.04      5.60 o 
   1   8   9       69.38       66.54      3.61 o 
   2   8   9       32.44       36.94      3.61 o 
   3   8   9       83.87       82.14      7.34 o 
   4   8   9        0.30        1.54      3.64 o 
   5   8   9       18.11       18.06      3.52 o 
   6   8   9       30.87       36.34      7.43 o 
   7   8   9       13.14        3.23      3.21 o 
   8   8   9        4.87       -1.38      5.38 o 
   0   9   9        1.17       22.26      9.09 o 
   1   9   9      103.91       99.52      7.67 o 
   2   9   9      101.01      103.80      6.02 o 
   3   9   9       24.81       21.55      4.68 o 
   4   9   9       16.91       14.55      3.88 o 
   5   9   9       16.11       18.28      6.25 o 
   6   9   9        3.07        1.63      6.13 o 
   7   9   9       15.35        5.53      8.43 o 
   0  10   9        0.00       -8.98      9.38 o 
   1  10   9        4.59        2.97      4.87 o 
   2  10   9        3.86        0.26      4.56 o 
   3  10   9        2.39        1.64      5.73 o 
   4  10   9        1.12        9.54      5.42 o 
   5  10   9        3.44        2.61      5.17 o 
   6  10   9       10.09       15.28      5.87 o 
   0  11   9       12.12       19.90      9.05 o 
   1  11   9        0.37        8.53      7.86 o 
   2  11   9       11.65        4.89      3.47 o 
   3  11   9        1.06       -2.40      4.37 o 
   4  11   9        1.93       -6.54      6.69 o 
   0   1  10      475.65      512.23     10.97 o 
   1   1  10     5365.70     6018.71     56.82 o 
   0   2  10      332.65      315.52      5.27 o 
   1   2  10       94.93       82.19      2.73 o 
   2   2  10       40.41       35.07      1.75 o 
   0   3  10       32.61       34.28      1.73 o 
   1   3  10      160.17      168.18      2.76 o 
   2   3  10      278.25      303.12      4.33 o 
   3   3  10       36.02       37.40      2.67 o 
   0   4  10      170.29      173.05      9.39 o 
   1   4  10       43.87       38.25      2.01 o 
   2   4  10      281.34      278.54      4.28 o 
   3   4  10       20.17       18.14      1.60 o 
   4   4  10       59.52       59.41      3.06 o 
   0   5  10      220.73      260.85      5.14 o 
   1   5  10      340.31      334.95      5.07 o 
   2   5  10      101.74       98.79      3.14 o 
   3   5  10       71.72       77.19      3.02 o 
   4   5  10        7.59        7.58      1.20 o 
   5   5  10       93.16      109.33      4.26 o 
   0   6  10      135.16      154.94      5.35 o 
   1   6  10        4.25        5.91      1.54 o 
   2   6  10       55.87       56.95      2.43 o 
   3   6  10       26.38       22.00      3.22 o 
   4   6  10        5.87        6.29      2.26 o 
   5   6  10       26.92       23.88      2.51 o 
   6   6  10        6.61       -3.27      3.27 o 
   0   7  10      162.35      152.55      5.39 o 
   1   7  10       33.59       28.70      2.13 o 
   2   7  10       50.38       43.67      2.40 o 
   3   7  10       51.39       53.56      4.06 o 
   4   7  10       41.61       44.77      4.05 o 
   5   7  10       38.12       40.16      4.69 o 
   6   7  10       63.98       68.74      4.57 o 
   7   7  10        1.58       -4.10      6.74 o 
   0   8  10      170.90      166.90      6.91 o 
   1   8  10      110.33      109.78      4.46 o 
   2   8  10       20.81       29.99      5.02 o 
   3   8  10       10.18       11.86      3.44 o 
   4   8  10       19.00       22.80      4.26 o 
   5   8  10        4.31        6.53      4.57 o 
   6   8  10       27.82       19.51      4.66 o 
   7   8  10        6.51        1.77      3.52 o 
   8   8  10        3.99       -0.09      2.85 o 
   0   9  10      157.83      163.93     14.95 o 
   1   9  10       21.53       17.18      4.14 o 
   2   9  10       99.43      110.96      6.19 o 
   3   9  10       10.60        4.95      4.64 o 
   4   9  10       21.48       29.98      8.77 o 
   5   9  10       10.71       17.18      5.91 o 
   6   9  10        3.26        2.17      6.80 o 
   7   9  10        5.12        2.44      5.01 o 
   0  10  10        1.58       -3.85      6.45 o 
   1  10  10       13.18        8.17      4.80 o 
   2  10  10       18.98       12.71      4.51 o 
   3  10  10        2.73       -2.72      5.30 o 
   4  10  10        1.22       -2.81      7.05 o 
   5  10  10        1.94        2.53      5.36 o 
   0  11  10        3.14        4.20      4.27 o 
   1  11  10        2.30        2.16      5.10 o 
   2  11  10       11.64        2.25      4.03 o 
   3  11  10        4.31       11.74      6.37 o 
   0   1  11       92.39       82.52      4.33 o 
   1   1  11     3014.38     3285.71     36.61 o 
   0   2  11      663.12      746.09     13.92 o 
   1   2  11       50.27       46.71      2.21 o 
   2   2  11       84.37       79.57      2.17 o 
   0   3  11      109.89      122.86      9.75 o 
   1   3  11       18.09       19.61      1.43 o 
   2   3  11       65.34       65.17      2.82 o 
   3   3  11      227.91      259.76      9.11 o 
   0   4  11        1.37       -1.20      1.44 o 
   1   4  11      244.46      259.16      3.89 o 
   2   4  11       55.66       54.96      1.69 o 
   3   4  11       22.13       17.11      1.40 o 
   4   4  11       96.75      103.87      7.11 o 
   0   5  11       89.17       94.60      3.23 o 
   1   5  11       38.53       43.57      1.89 o 
   2   5  11      342.98      355.44      6.25 o 
   3   5  11       40.54       38.94      2.58 o 
   4   5  11      118.42      132.17      5.60 o 
   5   5  11      437.64      490.38     31.53 o 
   0   6  11        8.02        5.05      2.56 o 
   1   6  11       98.42       92.85      4.65 o 
   2   6  11      137.03      133.19      5.98 o 
   3   6  11      405.57      391.66     16.39 o 
   4   6  11      219.20      227.49      7.95 o 
   5   6  11      138.63      135.05      4.79 o 
   6   6  11      224.93      243.07     10.25 o 
   0   7  11       85.20       89.54      4.39 o 
   1   7  11      190.63      184.96      6.56 o 
   2   7  11       21.03       11.55      3.13 o 
   3   7  11      116.72      120.58      6.32 o 
   4   7  11       16.96       16.93      3.43 o 
   5   7  11        2.71        2.44      3.74 o 
   6   7  11       28.01       26.93      4.20 o 
   7   7  11        1.33        9.52      4.26 o 
   0   8  11       28.94       30.68      6.61 o 
   1   8  11       80.06       76.11      3.80 o 
   2   8  11       48.23       61.32      5.88 o 
   3   8  11        6.25        0.71      4.25 o 
   4   8  11       49.33       44.77      5.36 o 
   5   8  11       44.22       39.91      4.02 o 
   6   8  11        6.20        0.43      3.81 o 
   7   8  11        6.52        2.33      4.37 o 
   8   8  11       23.88        4.26      3.57 o 
   0   9  11        0.06        0.04      6.32 o 
   1   9  11       42.41       38.63      5.34 o 
   2   9  11        1.81        1.35      3.83 o 
   3   9  11       16.09       12.33      7.41 o 
   4   9  11       17.19       21.56      4.73 o 
   5   9  11        1.52       -3.28      5.24 o 
   6   9  11       12.76        9.81      4.76 o 
   7   9  11        0.77       -1.83      2.44 o 
   0  10  11       10.65        1.44      8.01 o 
   1  10  11        4.53        2.05      4.51 o 
   2  10  11        6.50        2.85      6.26 o 
   3  10  11        4.07        2.39      4.88 o 
   4  10  11        9.49       15.11      5.42 o 
   5  10  11        7.17        5.16      6.33 o 
   0  11  11        0.37       -1.71      3.83 o 
   1  11  11        1.02        1.66      4.32 o 
   2  11  11        1.93        2.76      4.67 o 
   3  11  11        1.31       -4.61      4.67 o 
   0   0  12     1843.10     1919.79     98.51 o 
   0   1  12      148.85      177.25      7.59 o 
   1   1  12        1.10       -1.86      1.86 o 
   0   2  12      127.41      116.37      3.63 o 
   1   2  12       30.70       34.00      1.26 o 
   2   2  12     1260.47     1264.91     15.55 o 
   0   3  12      599.15      650.75     20.71 o 
   1   3  12      379.61      402.52      5.47 o 
   2   3  12       92.41      104.10      3.11 o 
   3   3  12        3.31        1.10      2.14 o 
   0   4  12      334.05      356.53      9.11 o 
   1   4  12      207.75      179.62      3.54 o 
   2   4  12        5.98        5.62      2.21 o 
   3   4  12      228.57      231.82      3.62 o 
   4   4  12       24.48       30.26      4.58 o 
   0   5  12      174.79      160.98      5.18 o 
   1   5  12      231.41      243.75      5.03 o 
   2   5  12       63.12       53.85      3.11 o 
   3   5  12      192.81      200.53      4.38 o 
   4   5  12       70.93       72.42      5.01 o 
   5   5  12       27.38       20.26      3.30 o 
   0   6  12      554.97      539.81     25.65 o 
   1   6  12       86.98       82.92      5.03 o 
   2   6  12       51.19       53.11      3.00 o 
   3   6  12      225.11      221.64      6.15 o 
   4   6  12        3.12       -2.40      3.08 o 
   5   6  12       12.15       10.08      2.70 o 
   6   6  12        0.29       -3.59      3.59 o 
   0   7  12      210.32      194.44      7.76 o 
   1   7  12       24.90       25.31      3.97 o 
   2   7  12      257.88      260.75      9.94 o 
   3   7  12       60.04       56.47      4.31 o 
   4   7  12        6.80        4.93      2.88 o 
   5   7  12       57.20       60.86      3.88 o 
   6   7  12        0.72       -3.46      3.46 o 
   7   7  12        2.02        3.88      7.65 o 
   0   8  12        1.01        2.32      5.56 o 
   1   8  12       26.79       16.20      3.81 o 
   2   8  12      121.46      123.84      8.35 o 
   3   8  12       16.65       20.70      4.05 o 
   4   8  12        7.60       12.00      8.07 o 
   5   8  12       13.47        8.67      4.35 o 
   6   8  12        3.11        1.06      3.83 o 
   7   8  12        1.50        1.71      2.86 o 
   0   9  12        0.03        4.26     10.76 o 
   1   9  12        3.49        2.75      3.92 o 
   2   9  12       11.22        8.38      4.68 o 
   3   9  12       57.11       65.19      5.49 o 
   4   9  12       27.77       32.66      5.87 o 
   5   9  12       12.10        9.53      5.23 o 
   6   9  12        8.17        1.57      5.44 o 
   0  10  12        5.53        6.71      6.23 o 
   1  10  12        0.22        0.64      4.29 o 
   2  10  12       17.10       18.12      6.65 o 
   3  10  12        6.32        8.56      8.67 o 
   4  10  12        1.72        3.78      5.28 o 
   5  10  12        4.24        3.62      6.03 o 
   0  11  12        2.54       -1.44      3.99 o 
   1  11  12        0.27       -0.22      5.50 o 
   2  11  12        2.68       -1.13      2.79 o 
   0   1  13      528.16      587.08     19.08 o 
   1   1  13      897.25     1030.46     13.70 o 
   0   2  13      345.84      331.00      6.24 o 
   1   2  13       85.39       77.33      3.45 o 
   2   2  13       48.62       46.60      2.56 o 
   0   3  13       43.75       48.59      1.91 o 
   1   3  13      239.30      239.95      4.71 o 
   2   3  13      300.17      306.93      5.51 o 
   3   3  13       35.36       29.80      5.38 o 
   0   4  13      497.19      530.23     11.24 o 
   1   4  13       36.29       35.79      2.35 o 
   2   4  13       16.33       13.29      2.12 o 
   3   4  13       73.09       71.98      2.16 o 
   4   4  13      518.12      537.79     14.06 o 
   0   5  13      164.23      164.58      9.90 o 
   1   5  13      250.40      251.71      5.09 o 
   2   5  13       35.85       31.14      1.54 o 
   3   5  13      216.11      218.59      5.37 o 
   4   5  13       47.88       46.24      2.63 o 
   5   5  13       64.14       69.16      8.85 o 
   0   6  13        3.24       -0.70      4.93 o 
   1   6  13      355.68      343.18      8.18 o 
   2   6  13        1.78        1.48      2.45 o 
   3   6  13      270.85      301.85     11.34 o 
   4   6  13       26.74       25.02      2.77 o 
   5   6  13      114.10      126.11      4.65 o 
   6   6  13        8.91        2.78      4.02 o 
   0   7  13        6.15        6.18      4.11 o 
   1   7  13       95.03       88.73      4.24 o 
   2   7  13        2.16        5.40      2.68 o 
   3   7  13       68.61       72.08      7.27 o 
   4   7  13       47.52       51.24      4.17 o 
   5   7  13       25.32       24.53      3.84 o 
   6   7  13       23.00       29.58     14.60 o 
   7   7  13       11.09       -1.01      5.41 o 
   0   8  13       13.14        6.25      3.82 o 
   1   8  13       13.68       14.21      3.75 o 
   2   8  13       30.06       37.88      4.19 o 
   3   8  13      144.40      143.16     14.77 o 
   4   8  13        9.04        7.36      4.62 o 
   5   8  13        3.94        5.52      4.58 o 
   6   8  13       21.40       17.99      4.90 o 
   7   8  13        1.48        3.31      3.44 o 
   0   9  13       13.91        7.87      6.59 o 
   1   9  13       10.79        6.51      3.77 o 
   2   9  13        6.51        8.73      4.34 o 
   3   9  13        0.18        2.55      4.79 o 
   4   9  13        1.94       -1.55      4.10 o 
   5   9  13       12.68       11.82      5.84 o 
   6   9  13        7.22        7.87      6.43 o 
   0  10  13        2.22        0.51      6.32 o 
   1  10  13        1.92        1.13      4.81 o 
   2  10  13       15.01        7.68      4.64 o 
   3  10  13       20.77       20.61      5.66 o 
   4  10  13        3.33        2.49      4.19 o 
   0  11  13        0.38        2.17      5.02 o 
   0   1  14       23.96       25.84      1.84 o 
   1   1  14        0.84        0.09      1.86 o 
   0   2  14     1683.26     1809.29     27.03 o 
   1   2  14       83.69       93.09      4.65 o 
   2   2  14      205.06      203.07      4.58 o 
   0   3  14       39.74       35.13      2.98 o 
   1   3  14       39.99       40.29      2.22 o 
   2   3  14      407.32      412.53     18.00 o 
   3   3  14        0.89       -0.11      1.80 o 
   0   4  14       18.74       13.61      2.53 o 
   1   4  14       35.12       33.79      1.96 o 
   2   4  14      188.26      201.61      4.07 o 
   3   4  14      382.99      393.21     11.53 o 
   4   4  14        0.20       -2.36      2.36 o 
   0   5  14       48.33       48.13      3.84 o 
   1   5  14       37.02       35.16      4.35 o 
   2   5  14      478.89      461.70     13.76 o 
   3   5  14       54.81       52.02      2.92 o 
   4   5  14      113.86      120.55      4.68 o 
   5   5  14      313.92      344.98     10.23 o 
   0   6  14      598.99      600.26     16.70 o 
   1   6  14       34.10       33.17      3.27 o 
   2   6  14      320.62      325.28      8.28 o 
   3   6  14       27.24       27.72      3.46 o 
   4   6  14        8.14        8.43      3.51 o 
   5   6  14        9.74        7.90      2.96 o 
   6   6  14        0.20       -0.98      5.41 o 
   0   7  14       49.07       43.60      4.36 o 
   1   7  14       19.97       20.77      3.72 o 
   2   7  14       32.46       35.08      3.75 o 
   3   7  14       95.17       99.99      4.71 o 
   4   7  14       59.52       57.21      4.00 o 
   5   7  14       30.70       37.10      5.53 o 
   6   7  14        2.36        1.03      4.84 o 
   7   7  14        0.01       -3.88      7.53 o 
   0   8  14       61.15       50.21      6.00 o 
   1   8  14       50.60       47.69      5.20 o 
   2   8  14       22.28       15.09      4.20 o 
   3   8  14        2.27       -1.88      3.65 o 
   4   8  14       52.97       54.44      5.30 o 
   5   8  14        6.30        5.70      5.93 o 
   6   8  14        6.70       -2.15      4.58 o 
   7   8  14        0.19        4.86      4.02 o 
   0   9  14        1.02       -6.52      6.52 o 
   1   9  14        5.07        3.01      3.29 o 
   2   9  14        2.85        1.24      4.88 o 
   3   9  14        9.70        6.02      4.51 o 
   4   9  14        0.31        3.07      4.37 o 
   5   9  14        6.65        3.00      5.65 o 
   0  10  14        1.11       -6.45      6.89 o 
   1  10  14       32.97       27.40     10.42 o 
   2  10  14        1.72        4.95      4.78 o 
   3  10  14        3.23        6.45      4.85 o 
   4  10  14        9.64       10.46      6.45 o 
   0   1  15      382.66      385.56     18.01 o 
   1   1  15       24.92       25.89      1.31 o 
   0   2  15      248.95      232.64      6.94 o 
   1   2  15      246.25      233.40      6.81 o 
   2   2  15        1.05        0.80      1.44 o 
   0   3  15      958.14      983.34     17.79 o 
   1   3  15       65.19       63.18      2.48 o 
   2   3  15      121.35      127.94      3.20 o 
   3   3  15      209.37      219.26      6.79 o 
   0   4  15        0.01        2.04      2.76 o 
   1   4  15      275.91      262.08      5.33 o 
   2   4  15       15.08       16.98      1.69 o 
   3   4  15       87.62       93.92      3.19 o 
   4   4  15        0.10       -2.72      2.77 o 
   0   5  15      118.85      126.77      5.34 o 
   1   5  15       42.18       47.21      3.93 o 
   2   5  15       53.04       48.16      3.60 o 
   3   5  15      169.03      178.73      5.25 o 
   4   5  15       65.47       61.84      3.07 o 
   5   5  15       77.29       74.63      4.60 o 
   0   6  15       19.70       26.95     11.26 o 
   1   6  15       81.01       74.57      3.52 o 
   2   6  15       60.06       55.22      4.17 o 
   3   6  15      251.32      273.49      8.07 o 
   4   6  15       35.17       40.24      3.39 o 
   5   6  15        8.38        8.00      4.79 o 
   6   6  15        2.15       -4.98      5.50 o 
   0   7  15        3.25        5.05      9.31 o 
   1   7  15       59.69       69.47      4.88 o 
   2   7  15       51.79       48.81      3.71 o 
   3   7  15        2.15        2.76      3.65 o 
   4   7  15       14.65        9.01      3.96 o 
   5   7  15        8.05        4.16      3.96 o 
   6   7  15       20.27       15.84      5.14 o 
   7   7  15       27.59        7.22      5.78 o 
   0   8  15       67.29       54.87      6.45 o 
   1   8  15       56.13       51.20      4.13 o 
   2   8  15       16.30       16.56      3.43 o 
   3   8  15        0.29       -3.43      4.03 o 
   4   8  15       14.22       15.58      4.77 o 
   5   8  15       36.50       36.66      5.77 o 
   6   8  15        5.24        5.50      3.69 o 
   0   9  15        2.30       -5.55      5.72 o 
   1   9  15       16.78       13.62      3.83 o 
   2   9  15        6.86        6.35      3.67 o 
   3   9  15        8.04        5.80      4.17 o 
   4   9  15        3.46       -0.95      4.67 o 
   5   9  15        1.79        8.92      6.47 o 
   0  10  15       11.48        8.66      9.75 o 
   1  10  15       11.28        6.34      5.51 o 
   2  10  15       18.48       11.80      4.56 o 
   3  10  15        3.28        9.50      5.97 o 
   0   0  16     2035.13     2295.36     50.14 o 
   0   1  16       41.98       50.46      2.68 o 
   1   1  16        2.12        4.82      3.25 o 
   0   2  16      144.29      151.23      4.72 o 
   1   2  16      285.55      286.01      4.86 o 
   2   2  16      108.01      112.19      9.39 o 
   0   3  16      522.53      515.95     10.78 o 
   1   3  16       72.48       74.01      3.56 o 
   2   3  16      401.52      418.08      6.89 o 
   3   3  16      321.45      324.72     20.85 o 
   0   4  16      375.78      400.44     29.50 o 
   1   4  16      155.75      166.20      7.91 o 
   2   4  16      272.38      268.27      4.72 o 
   3   4  16      286.73      266.49      6.21 o 
   4   4  16      112.14      119.02      5.19 o 
   0   5  16       43.14       51.82      5.07 o 
   1   5  16       19.39       27.93      3.81 o 
   2   5  16      246.74      262.56      8.30 o 
   3   5  16      115.37      117.63      5.54 o 
   4   5  16       56.45       59.02      3.31 o 
   5   5  16       29.86       38.92      6.83 o 
   0   6  16        3.08       -4.37      4.37 o 
   1   6  16       36.85       34.55      4.68 o 
   2   6  16       80.99      100.79      5.12 o 
   3   6  16       25.62       22.52      3.19 o 
   4   6  16      113.82      120.22      5.08 o 
   5   6  16        4.73        5.58      3.67 o 
   6   6  16       26.97       34.88      9.35 o 
   0   7  16        0.74        0.51      4.32 o 
   1   7  16        5.48        5.81      3.54 o 
   2   7  16       50.33       45.59      3.47 o 
   3   7  16       21.16       17.74      3.64 o 
   4   7  16        0.45       10.06      4.32 o 
   5   7  16       18.24       14.24      5.40 o 
   6   7  16        6.24        4.39      4.52 o 
   7   7  16       45.30       38.03     28.48 o 
   0   8  16       75.51       62.48      6.88 o 
   1   8  16        0.95        1.08      4.37 o 
   2   8  16       77.53       83.29      5.60 o 
   3   8  16       18.15       28.86      5.63 o 
   4   8  16       11.66       14.59      4.90 o 
   5   8  16        6.66        8.25      5.01 o 
   6   8  16        0.83        3.34      5.32 o 
   0   9  16        0.21       -8.27      8.27 o 
   1   9  16        5.39       -0.66      3.97 o 
   2   9  16        0.37       -3.81      3.98 o 
   3   9  16        5.40       14.41      5.90 o 
   4   9  16        1.98        4.54      4.85 o 
   0  10  16        5.67       -0.88      4.09 o 
   1  10  16        4.85        6.03      4.56 o 
   2  10  16        1.44        1.44      5.31 o 
   0   1  17        7.05        5.57      2.24 o 
   1   1  17        4.58        3.05      3.25 o 
   0   2  17      560.27      602.80     12.75 o 
   1   2  17       25.98       28.50      3.96 o 
   2   2  17      227.29      244.27     19.76 o 
   0   3  17      285.66      330.88     17.27 o 
   1   3  17        2.36        3.92      1.86 o 
   2   3  17      248.78      247.04      5.45 o 
   3   3  17      138.45      134.24      4.61 o 
   0   4  17        0.18       -0.42      4.18 o 
   1   4  17       35.93       32.10      3.03 o 
   2   4  17      171.67      173.14      8.07 o 
   3   4  17       48.10       47.47      3.07 o 
   4   4  17       41.02       33.93      4.59 o 
   0   5  17      347.70      375.65     46.23 o 
   1   5  17        3.09        4.60      2.48 o 
   2   5  17       67.33       67.37      4.03 o 
   3   5  17        6.57        6.18      3.12 o 
   4   5  17        9.72       12.35      4.06 o 
   5   5  17       89.63      101.44     16.86 o 
   0   6  17      205.93      218.24     13.91 o 
   1   6  17       92.74      101.99      4.42 o 
   2   6  17        4.54        3.19      3.03 o 
   3   6  17        6.47       11.03      8.66 o 
   4   6  17        1.48       -4.12      4.12 o 
   5   6  17       41.95       48.85      5.31 o 
   6   6  17        7.23        7.35      6.19 o 
   0   7  17        4.59        5.13      4.13 o 
   1   7  17       44.94       52.59      4.40 o 
   2   7  17        3.18        3.19      3.64 o 
   3   7  17       25.12       33.06      5.42 o 
   4   7  17       18.63       11.70      7.26 o 
   5   7  17       10.84       14.99      4.56 o 
   6   7  17        2.25       -1.17      6.17 o 
   7   7  17       12.87        8.75     14.47 o 
   0   8  17        2.74       -2.53      4.06 o 
   1   8  17        2.78        2.43      4.86 o 
   2   8  17        2.08        7.31      5.43 o 
   3   8  17       36.49       30.80      4.38 o 
   4   8  17       13.86        8.09      4.91 o 
   5   8  17        7.27       12.07      5.20 o 
   0   9  17        2.43       -0.46      8.27 o 
   1   9  17        2.60        1.79      5.01 o 
   2   9  17        1.56       -4.25      4.25 o 
   3   9  17        3.00        9.75      5.70 o 
   4   9  17        4.95        4.55      6.27 o 
   0   1  18       71.80       62.13      2.65 o 
   1   1  18       88.48       81.05      7.94 o 
   0   2  18       25.35       25.34      2.63 o 
   1   2  18      166.14      164.28      7.39 o 
   2   2  18       26.75       21.16      2.64 o 
   0   3  18        9.74        9.57      2.89 o 
   1   3  18        3.98        0.87      3.01 o 
   2   3  18      810.32      824.38     19.69 o 
   3   3  18      221.95      181.77      7.49 o 
   0   4  18      474.71      472.12     12.32 o 
   1   4  18      278.65      277.89     11.80 o 
   2   4  18       30.66       35.37      2.47 o 
   3   4  18       18.03       19.49      2.84 o 
   4   4  18      117.40      122.54     12.13 o 
   0   5  18       46.68       47.56      5.04 o 
   1   5  18       77.52       77.54      4.51 o 
   2   5  18      100.42      113.84      4.16 o 
   3   5  18       30.50       19.20      3.02 o 
   4   5  18       29.45       31.94      4.40 o 
   5   5  18        1.61        0.60      5.56 o 
   0   6  18       30.48       28.89      4.06 o 
   1   6  18       22.86       19.17      3.40 o 
   2   6  18       22.49       32.88      4.44 o 
   3   6  18       22.97       18.51      4.91 o 
   4   6  18       11.26       11.53      3.90 o 
   5   6  18       20.43       12.79      3.84 o 
   6   6  18        2.30        7.67      7.98 o 
   0   7  18        8.80        2.48      3.97 o 
   1   7  18       43.50       39.74      4.41 o 
   2   7  18        8.80       14.38      3.80 o 
   3   7  18        0.67        0.91      5.00 o 
   4   7  18        3.79       -0.93      5.27 o 
   5   7  18       11.61       10.07      4.29 o 
   6   7  18        1.37       -1.95      3.69 o 
   0   8  18       45.18       42.50     14.58 o 
   1   8  18        7.80        9.73      4.62 o 
   2   8  18        2.21        0.68      4.37 o 
   3   8  18        7.87        4.55      5.13 o 
   4   8  18       18.77       15.69      5.46 o 
   5   8  18        0.33        6.20      5.89 o 
   0   9  18        0.08       -0.93      6.51 o 
   1   9  18        1.18        5.73      6.17 o 
   2   9  18        4.30        5.27      4.34 o 
   3   9  18        8.48        1.61      4.27 o 
   0   1  19      223.36      233.11      6.11 o 
   1   1  19       53.60       55.33      2.82 o 
   0   2  19      284.34      291.10     24.90 o 
   1   2  19       43.39       47.43      2.98 o 
   2   2  19       81.59       76.26      5.24 o 
   0   3  19      188.91      192.17      6.68 o 
   1   3  19       32.10       30.93      2.61 o 
   2   3  19        5.71        6.41      2.48 o 
   3   3  19       75.93       85.64     17.15 o 
   0   4  19      350.39      356.27     11.48 o 
   1   4  19       15.91       19.74      2.57 o 
   2   4  19       62.58       54.98      3.58 o 
   3   4  19       51.16       55.69      4.19 o 
   4   4  19       21.24       11.17      5.13 o 
   0   5  19       12.89       12.47      3.97 o 
   1   5  19       40.09       39.97      2.97 o 
   2   5  19      109.51      116.64      5.69 o 
   3   5  19        6.36        0.08      3.78 o 
   4   5  19       12.61       22.54      3.99 o 
   5   5  19        1.15       -1.26      5.58 o 
   0   6  19       24.65       23.93      4.84 o 
   1   6  19        6.58       10.07      2.87 o 
   2   6  19       22.92       21.98      4.40 o 
   3   6  19       29.31       28.79      5.33 o 
   4   6  19        8.68       15.84      4.26 o 
   5   6  19        1.05        3.95      3.72 o 
   6   6  19        0.32       -1.63      7.32 o 
   0   7  19        0.70        0.83     10.47 o 
   1   7  19        1.30        2.61      3.32 o 
   2   7  19        6.54        9.62      4.10 o 
   3   7  19       26.19       26.95      6.43 o 
   4   7  19        0.83        4.33      4.37 o 
   5   7  19        1.08        3.35      4.31 o 
   6   7  19       11.17        4.21      3.12 o 
   0   8  19        3.26        0.63      5.74 o 
   1   8  19        0.55       -1.79      3.87 o 
   2   8  19       13.28       23.64      9.33 o 
   3   8  19        0.88        3.62      5.15 o 
   4   8  19        1.36        2.03      5.15 o 
   0   9  19        7.45        7.32      6.19 o 
   1   9  19        0.37        2.21      4.95 o 
   2   9  19        4.53       -4.26      6.10 o 
   0   0  20      141.56      128.64     11.56 o 
   0   1  20       30.11       23.64      3.33 o 
   1   1  20       12.06       19.25     12.71 o 
   0   2  20      158.08      167.80      5.88 o 
   1   2  20      143.14      125.25      4.98 o 
   2   2  20        6.84        8.26      3.65 o 
   0   3  20       81.93       68.00      4.28 o 
   1   3  20      373.95      363.90      8.33 o 
   2   3  20       53.72       59.27      4.48 o 
   3   3  20        0.56       -3.61      5.55 o 
   0   4  20        0.01        1.08      3.99 o 
   1   4  20       44.25       51.31      4.16 o 
   2   4  20       86.63       80.18      4.50 o 
   3   4  20      149.14      160.47      8.89 o 
   4   4  20        0.21       -8.27      8.27 o 
   0   5  20       42.67       42.70      4.54 o 
   1   5  20        1.22       -3.10      3.10 o 
   2   5  20       35.62       32.44      3.66 o 
   3   5  20       34.93       40.73      4.91 o 
   4   5  20        6.79       10.36      4.67 o 
   5   5  20        0.40       -6.37      6.37 o 
   0   6  20        2.34        1.95      7.54 o 
   1   6  20        0.42       -0.72      3.52 o 
   2   6  20       20.22       18.41      3.73 o 
   3   6  20        9.78       14.63      4.22 o 
   4   6  20        2.74        7.04      4.63 o 
   5   6  20       10.33        5.40      3.63 o 
   6   6  20        0.00       -5.91      7.94 o 
   0   7  20        4.95       -2.05      7.63 o 
   1   7  20        3.97        5.25      4.86 o 
   2   7  20        2.41       -4.07      4.65 o 
   3   7  20        0.25       -0.74      4.27 o 
   4   7  20        2.71        1.35      4.52 o 
   5   7  20        5.20        4.71      5.14 o 
   0   8  20       11.96       16.32      8.63 o 
   1   8  20       13.17       13.86      4.74 o 
   2   8  20        6.97        5.10      4.06 o 
   3   8  20        1.67        1.01      3.50 o 
   0   1  21       17.29       17.42      3.61 o 
   1   1  21        3.89        8.76      4.01 o 
   0   2  21        7.71       11.47      3.28 o 
   1   2  21       44.38       42.10      4.05 o 
   2   2  21      119.32      115.88      6.80 o 
   0   3  21       84.27       83.00     31.38 o 
   1   3  21       12.34       15.43      4.93 o 
   2   3  21      132.39      143.30      7.55 o 
   3   3  21       16.24       18.82      5.09 o 
   0   4  21       76.99       72.42      5.39 o 
   1   4  21       25.26       22.48      3.93 o 
   2   4  21       52.49       65.71      6.54 o 
   3   4  21       15.75       16.09      5.69 o 
   4   4  21        1.12        0.22      4.98 o 
   0   5  21        6.11        2.13      4.30 o 
   1   5  21        0.00        0.37      4.07 o 
   2   5  21        3.66        0.03      3.39 o 
   3   5  21        7.51        4.63      4.41 o 
   4   5  21       21.74       20.95      5.21 o 
   5   5  21       41.21       44.74      9.24 o 
   0   6  21       16.83       25.11     12.27 o 
   1   6  21        4.48       -6.55      6.55 o 
   2   6  21       16.93       10.94      5.22 o 
   3   6  21       11.03       14.98      4.02 o 
   4   6  21        0.16       -0.80      4.22 o 
   5   6  21        4.82        5.01      5.02 o 
   0   7  21       11.76       11.45      6.31 o 
   1   7  21        9.58        5.11      5.14 o 
   2   7  21        2.88        3.38      4.08 o 
   3   7  21       11.97       16.01      5.43 o 
   4   7  21        7.04        6.11      5.33 o 
   0   8  21        0.77        3.95      7.98 o 
   1   8  21        2.05       -0.65      6.42 o 
   2   8  21       11.91        0.70      3.75 o 
   0   1  22        8.21       11.46      7.54 o 
   1   1  22      201.23      176.47     15.28 o 
   0   2  22        0.89        5.70      3.63 o 
   1   2  22       27.73       26.31      2.89 o 
   2   2  22        0.06       -4.04      4.04 o 
   0   3  22        2.29        2.38      5.74 o 
   1   3  22       37.31       30.36      2.95 o 
   2   3  22        3.48       -0.83      3.84 o 
   3   3  22       92.16       83.62      6.48 o 
   0   4  22       25.74       24.50      7.26 o 
   1   4  22        0.42        3.11      3.65 o 
   2   4  22        0.13        1.19      4.22 o 
   3   4  22       46.06       40.84      6.88 o 
   4   4  22       59.64       77.05      7.27 o 
   0   5  22        2.60        3.24     10.11 o 
   1   5  22        5.77        3.32      5.86 o 
   2   5  22       18.15       25.98      4.65 o 
   3   5  22        7.09       11.40      4.51 o 
   4   5  22       20.69       14.38      4.21 o 
   5   5  22       10.89       19.07      7.58 o 
   0   6  22        6.99       12.96      7.32 o 
   1   6  22        4.67       12.42      4.68 o 
   2   6  22       10.88       11.78      5.44 o 
   3   6  22        0.63       -4.21      4.21 o 
   4   6  22       19.27       21.05      4.32 o 
   5   6  22        3.07        1.02      5.19 o 
   0   7  22        5.79        9.96      6.76 o 
   1   7  22        6.96       16.27      5.87 o 
   2   7  22        5.56       -1.28      3.85 o 
   3   7  22        6.11       -0.90      5.56 o 
   0   1  23       35.09       43.66     11.26 o 
   1   1  23        7.78        1.99      4.54 o 
   0   2  23       43.42       30.78      6.60 o 
   1   2  23        7.59        8.90      4.17 o 
   2   2  23       18.38       19.46      9.06 o 
   0   3  23        0.04        3.05      4.66 o 
   1   3  23       20.72       30.53      5.59 o 
   2   3  23        5.42       -3.10      3.65 o 
   3   3  23       33.87       33.08      9.75 o 
   0   4  23       10.94       12.45      8.70 o 
   1   4  23       10.91       13.11      4.15 o 
   2   4  23        2.87        1.63      3.63 o 
   3   4  23        3.63        1.60      3.65 o 
   4   4  23       15.72       10.71      6.37 o 
   0   5  23        9.79        5.70      8.57 o 
   1   5  23        8.47        6.76      7.49 o 
   2   5  23       23.21       16.23      4.37 o 
   3   5  23       26.65       27.77      4.53 o 
   4   5  23        3.69        3.77      3.91 o 
   5   5  23        0.44       -2.90      5.64 o 
   0   6  23        3.03        6.68      9.35 o 
   1   6  23        1.44        4.38      5.98 o 
   2   6  23        3.85        1.65      7.69 o 
   3   6  23        7.86       20.08      7.36 o 
   4   6  23       16.02        7.51      3.63 o 
   0   7  23       11.74        7.61      8.37 o 
   1   7  23        1.00       -2.54      3.20 o 
   2   7  23       19.69       15.23      7.61 o 
   0   0  24       42.99       37.26      8.82 o 
   0   1  24        7.77       13.15      5.06 o 
   1   1  24        1.96        1.55      6.50 o 
   0   2  24        0.14        2.25      4.80 o 
   1   2  24        6.83        6.25      4.15 o 
   2   2  24        0.40        1.56      5.01 o 
   0   3  24        3.15        3.54     12.96 o 
   1   3  24       10.02        8.80      3.88 o 
   2   3  24       19.03       22.43      5.95 o 
   3   3  24       16.93       14.61      6.11 o 
   0   4  24        0.08       -2.22      8.99 o 
   1   4  24        4.51        5.65      5.29 o 
   2   4  24        0.46       -5.16      5.16 o 
   3   4  24        2.68        4.83      4.01 o 
   4   4  24        6.60        9.02      5.76 o 
   0   5  24        0.00        0.35      6.24 o 
   1   5  24        4.28       -0.93      3.75 o 
   2   5  24        7.76        3.56      5.81 o 
   3   5  24       35.19       31.53     11.60 o 
   4   5  24        8.88       16.03      4.42 o 
   0   6  24        0.79        8.07      9.00 o 
   1   6  24        7.76       12.93      5.70 o 
   2   6  24       13.77       15.75      5.54 o 
   0   1  25        0.20       -3.01      5.01 o 
   1   1  25        0.78       -0.87      4.82 o 
   0   2  25        0.23       -3.13      5.18 o 
   1   2  25        1.86        5.29      3.76 o 
   2   2  25        0.09        2.63      5.08 o 
   0   3  25        6.58        9.75      6.67 o 
   1   3  25       11.80       10.36      4.72 o 
   2   3  25        3.95       -5.10      5.10 o 
   3   3  25        1.46       -1.95      6.68 o 
   0   4  25        2.03       -2.48      5.72 o 
   1   4  25        2.16       -5.33      5.94 o 
   2   4  25        1.61       -5.02      5.18 o 
   3   4  25        3.64        9.27      4.96 o 
   4   4  25        0.18        6.12      6.80 o 
   0   5  25        9.57        7.36      6.56 o 
   1   5  25       11.38        5.41      4.14 o 
   2   5  25        6.84        8.43      6.59 o 
   3   5  25        7.64        7.33      4.61 o 
   0   1  26       16.70        2.89     12.92 o 
   1   1  26        0.01       -9.38     10.03 o 
   0   2  26        0.72       -5.23      7.51 o 
   1   2  26       11.45       12.94      4.76 o 
   2   2  26        1.75        5.90      7.09 o 
   0   3  26        5.89        6.50     12.99 o 
   1   3  26        2.06        3.24      5.37 o 
   2   3  26        1.70        0.83      4.21 o 
   3   3  26       16.21       10.73      5.87 o 
   0   4  26        0.55       -2.74      5.89 o 
   1   4  26       12.30       20.06      6.26 o 
   2   4  26       10.79        9.87      4.99 o 
   3   4  26        1.14        0.29      5.63 o 
   0   5  26        9.83       11.58      7.12 o 
   1   5  26        5.13       -1.29      3.58 o 
   0   1  27        3.45        9.38      8.73 o 
   1   1  27        6.61        9.38     13.64 o 
   0   2  27        0.43       26.06     19.49 o 
   1   2  27        1.68        2.07      7.66 o 
   2   2  27       10.43       13.23      7.89 o 
   0   3  27       14.05       15.53      7.15 o 
   1   3  27        3.43        2.08      4.57 o 
   2   3  27        2.55        6.20      5.93 o 
   0   4  27        0.92       -4.65      4.73 o 
   0   0  28       12.98       11.48     15.81 o 
   0   1  28        2.87        0.00      7.22 o 
   1   1  28        0.00        8.73     10.83 o 
   0   2  28        0.65        1.44     11.62 o 
   1   2  28        9.34        0.00      7.22 o 
                                                 
